# Supplementary material for: LDL retention time in plasma can be -based on causation- estimated by the lipid composition of LDL and other lipoproteins
Source: PLoS One. 2022 Jul 28;17(7):e0272050. doi: 10.1371/journal.pone.0272050 (PMC9333322; doi:10.1371/journal.pone.0272050)
Supplement: S1 Table — This table holds all underlying data. (XLSX) [file pone.0272050.s001.xlsx]

## Sheet: data
dimension	mg/dl	M/W	mg/dl	mg/dl	mg/dl	mg/dl	mg/dl	mg/dl	mg/dl	mg/dl	mg/dl	mg/dl	mg/dl	mg/dl	mg/dl	mg/dl	mg/dl	mg/dl	mg/dl	mg/dl	mg/dl	mg/dl	mg/dl	mg/dl	mg/dl	mg/dl	mg/dl	mg/dl	mg/dl	mg/dl	mg/dl	mg/dl	mg/dl	mg/dl	mg/dl	mg/dl	mg/dl	mg/dl	mg/dl	mg/dl	mg/dl	mg/dl	mg/dl	mg/dl	mg/dl	mg/dl	mg/dl	mg/dl	mg/dl
Parameter	Lipoprotein(a)	Gender	HDL_CE	HDL_FC	HDL_PL	HDL_TG	IDL_CE	IDL_FC	IDL_PL	IDL_TG	LDL_CE	LDL_FC	LDL_PL	LDL_TG	Total_CE	Total_FC	Total_PL	Total_TG	VLDL_CE	VLDL_FC	VLDL_PL	VLDL_TG	HDL_A1	HDL_ApoB	LDL_ApoB	VLDL_ApoB	IDL_ApoB	HDL2b_PL	HDL2a_PL	HDL3_PL	LDS_PL	HDL2b_TG	HDL2a_TG	HDL3_TG	LDS_TG	HDL2b_FC	HDL2a_FC	HDL3_FC	LDS_FC	HDL2b_CE	HDL2a_CE	HDL3_CE	LDS_CE	HDL2b_ApoB	LDS_ApoB	HDL2b_ApoA1	HDL2a_ApoA1	HDL3_ApoA1	LDS_ApoA1
	21.5	M	31.95	4.4	62	7.3	7.15	2	8.1	5.6	125.8	27.35	104.6	21.95	199	46	264	154	23.5	10.7	48.75	119.3	102.3	5.1	94.9	15.8	5.3	4.9	19.65	31.8	38.4	0.75	2.25	3.55	2	0.8	1.4	1.8	1.2	3.8	8.65	16	4.1	3.4	0.7	1.85	26.5	59.85	22.8
	8	M	41.1606	6.33936	83.05	9.75	3.50322	1.36678	4.42	5.12	87.0371	24.8629	73.55	15.55	156.296	51.704	242.5	224	16.6632	14.8368	54.85	193.6	105.35	0	66.75	12.85	2.88	14.6	32.6	28.5	25.05	2.2	3.9	3.1	2.1	1.61856	2.33792	1.88832	0.80928	7.83144	14.8621	13.8117	3.39072	#NULL!	#NULL!	10.5	33.4	45.9	19.9
	16.5	M	25.4032	3.5968	39	8.6	5.83866	1.86134	5.4	4.35	64.3652	17.0848	50.85	20.4	121.582	36.4176	157.5	151.5	22.7918	13.3082	41.3	121.85	67.5	4.55	63.1	15.3	4.25	6.1	9.75	18.65	25.92	1.85	2.1	3.9	3.96	0.98912	0.76432	1.30384	1.27686	4.91088	5.73568	11.4962	5.17314	3	0.66	3.8	12.4	40.6	25.63
	4	M	46.7211	6.87888	90.4	10.4	12.0868	3.89653	11.5833	8.18333	124.944	32.5061	97.95	22.05	231.114	72.3856	325	294	36.8906	23.1094	82.3	257.65	123.15	0	98.7	24.65	7.45	11.7	34.55	36.6	38.15	1.75	3.95	4	2.95	1.3488	2.51776	2.42784	1.07904	6.9012	16.6322	18.9722	5.62096	#NULL!	#NULL!	8.65	39.05	71	33.4
	28.5	M	35.85	5.2	62.7	11.8	13.45	3.75	12.4	8.3	150.1	31.25	115.2	42.8	257	69	312.5	298	49	25.25	86.25	245.65	89.4	7.6	130.2	29.25	9.1	8.95	17.8	31.9	37.65	2.1	3.1	5.4	3.95	1.4	1.3	2.15	1.65	6.75	8.65	16.8	7	5.7	0	6.9	24.8	52.75	51.75
	21.5	W	40.55	6.8	74.05	10.1	28.6	8.75	24	8.7	187.6	50.5	151.8	38.5	313.5	91	343.5	158	46.4	20	61.8	104.25	124.35	4.7	164.85	27.7	15.35	9.55	24.1	31.5	37.25	1.7	3.2	4.15	2.3	6.6	2.1	2.25	1.7	6.6	11.55	17.25	5.75	3.2	0.4	6.95	31.45	67.9	38.35
	7	W	39.35	5.95	78.2	13.25	24.1	6.4	22.4	13.65	97.25	19.3	77.15	26.5	252.5	63.5	324	326	85.85	30.25	118	271.25	133.65	3.1	99.75	39.95	14.8	9.85	28.65	27.1	36.8	2.1	4.65	4.25	2.7	1.05	1.95	1.6	1.1	5.75	13.45	13.6	4.2	2.2	0	8.7	36.4	51.9	32.45
	12	M	38.95	6.55	62.7	7.4	5.25	2	4.95	3.6	105.2	28.45	77.45	15.5	187.5	58	242.5	228	25.5	19.65	59.45	208.55	110.45	4.3	81.8	19.25	4	7.05	17.8	29.8	36.65	1.2	2.25	3.2	2.6	1.25	1.9	2.55	2	5.2	10	18.45	4.9	2.8	0.4	5.8	25.4	63.5	36.4
	20	M	31.05	6.35	57.05	9.05	8.2	3.8	9.95	11.3	149.15	47.25	122.05	32.3	227.5	74	270.5	175	21.65	15.9	45.35	119.5	95.7	5.6	123.95	19	7.5	8.75	18.85	25.65	31.15	1.85	3.05	3.8	4.45	1.6	2	2.4	1.95	5.95	9	13.3	4	3.7	0	6.3	26	54.9	33.9
	98	M	53.95	9.85	96.75	13.15	5.55	2.1	5.9	4	100	30.3	85.95	18.2	184	60	265.5	164.5	18.6	14.2	43.35	130.95	136.9	13.5	83.45	15.7	4.6	22.55	35.45	30.55	36.05	4	5.05	3.95	2.7	3.8	3	2.5	2.15	15.1	16.75	15.9	3.7	9.1	1.85	16.25	44.15	57.5	25.05
	13	M	32.35	5.6	53.25	11.5	15.75	4.85	14.15	10.15	139.3	34.6	108.25	33.65	230	64	256	201.5	31.05	16.5	52.55	149.05	90	5	105.8	19	9.8	8.9	14.35	22.75	28.35	2.5	3.15	4.5	3.85	1.45	1.2	1.55	2.05	6.75	7.6	13.45	4.8	3.5	1	6	20.05	45.8	38.1
	28	W	32.15	7.1	61.1	11.1	13.75	5.9	14.9	13.45	133.45	40.95	108.75	32.9	216	67	253.5	184	23.95	13.25	43.9	119.65	94.35	6.2	116.6	14.9	9.65	9.6	19.45	23.95	24.6	2.15	3.7	4	3.2	1.65	2.25	2.45	1.95	5.65	9.4	11.9	3.2	3.3	0.75	7.7	24	46.85	29.2
	8.5	W	33.8	5	72.6	9.4	6.7	1.9	7.85	8.2	108.9	23.85	93.5	24.2	178.5	45	253.5	162	19.6	11.05	43.7	119.4	105.25	3.3	94.95	16.1	5.9	10.1	29.25	28.85	30.55	1.7	3.8	3.4	4.2	1.15	1.8	1.5	1.5	5.75	12.6	13.2	3.65	2.3	#NULL!	7.2	32.8	56.55	32.2
	5	M	41.2	6.5	76.4	11.75	5.8	2.4	7.15	8.1	41.25	10.35	33.6	10.95	115	39	209.5	231.5	20.8	20	60.7	203.7	130.9	2.1	42.2	18.35	5.35	11.95	27.4	32.2	33.95	2.3	4.35	4.7	3.05	1.35	2.35	2.4	1.8	6.9	13.65	17.9	2.9	1.6	0	11.95	37.75	76.8	29.9
	9	M	33.4	5.85	59.9	11.2	7.9	3.1	8.65	8.35	89.1	26.9	73.8	21.9	158.5	55.5	221.5	198	19.9	16.5	49	158.3	103.45	3.2	74	15.95	6.4	8.9	17.4	26	26.05	2.05	3.35	4.35	3.6	1.35	1.6	2.05	2.1	5.4	8.75	14.7	3.75	2.1	0.35	7.5	24.1	51.8	32.35
	0	M	42.15	5.45	81.65	9.75	6.15	1.8	7	10.6	46.8	9.2	34.5	9.15	124.5	29	204.5	217	23.05	10.95	50.9	171.6	134.9	0.9	37.6	14.8	4.75	8.6	26.1	38.35	29	1.35	3.2	4.1	4.05	0.8	1.85	2.25	1.6	4.7	12.55	20.35	3.9	0.6	0	7.9	33	73.6	29.15
	6.5	M	33.75	4.15	58.9	9.4	5.75	1.5	5.9	6.05	67.55	13.45	52.7	17.3	135	32	192.5	153.5	20.25	9.3	40.8	119.95	97.35	1.6	56.45	14.8	4.4	9.6	19.5	23.85	29.8	2	3.15	3.65	2.9	0.95	1.3	1.55	1.35	5.95	10.2	13.65	4.3	1.3	0	8.95	24.55	49.85	29.5
	3	W	47.1	7	88.8	9.4	7.5	2.2	8	5.8	107.2	23.6	84.9	16.4	197	47	270	186	24.7	12.4	53.3	148.1	133.8	0	92.5	17.7	6.2	16	33.1	32.8	35.2	2.1	3.5	3.3	2.4	1.7	2.5	2.1	1.4	9.2	16.1	17.5	5	#NULL!	0.3	13.8	40.3	58.1	31.8
	4	M	25	3.6	46	12.6	6.3	2.5	7.4	12.5	69.8	13.8	51.8	24.4	176	74	272	535	65.6	49.5	135.3	494.8	81.4	4	79	31.6	5.3	6.7	11.3	23	31	2.4	2.6	6.2	4.8	0.8	0.8	1.4	1	4.4	5.2	11.9	4.8	3	#NULL!	4.9	13.8	51	40.2
	3	M	25	4	44.2	9.6	3.6	1.2	3.8	4.1	48	11.4	35.8	14.2	138	67	274	696	56.6	46.2	158.8	687.4	82.6	9.6	60.8	44.6	4.5	3.5	9	26.7	30.5	1.6	1.6	5.6	1.7	0.6	0.8	2.2	1.7	3.5	5	13.9	4.8	5.3	#NULL!	1	10.2	58.3	36.8
	3		31.2	4.8	51.6	12.4	8.1	3.3	8	11	60.4	14.2	45	26.4	177	73	274	614	69.1	48	140.3	597.1	85.8	16.2	71.2	33.7	7.5	6.4	11.2	28	29.2	2.3	3.4	5.8	6	1.3	1.2	2	1.8	6.8	5.5	14.7	4.7	9.9	0.7	1	11.8	59.9	31.8
	3	M	41.8	5.5	70.8	9.7	11.4	3.4	9.4	3.6	34	9.6	28.5	8.4	138	57	227	299	51.1	32.5	83.1	271.3	124.6	0	29.5	24.8	6.5	11.4	25.6	24.9	32.9	1.9	3.4	3.1	2.2	1.2	2	1.7	1.2	7	14.2	15.1	3.8	#NULL!	#NULL!	11.1	32	53.9	29.6
	62	W	81	17.1	182.3	37.3	12	4.4	12.9	11.1	111.9	32.7	96.4	32.4	229	74	371	294	22.1	17.3	61.5	214.7	243	0	102.6	19.1	9.9	71.2	60.8	31.5	30.2	16.6	10.9	5.4	5	8.4	5.2	2.2	1.2	33.6	24.1	13.4	3.7	#NULL!	#NULL!	71.5	71.9	67.4	36.4
	3		29.2	2.7	52.7	12.6	6.1	1.8	7.3	10.6	30.5	4.8	24.3	16.1	86	33	185	296	26.1	18.3	73.7	250.7	93	2	38.8	39	7	6.6	18.1	21	25.4	2.1	4.4	4.3	5.7	0.5	1	1	2.2	3.9	9.4	12.1	1.6	1.5	#NULL!	6.3	24.1	48	23.6
	136		43.2	6.8	65.4	10.1	15	5.8	15.1	15.4	142.7	38.1	106.3	23.6	237	73	267	207	24.1	16.8	48.9	145.3	106.6	13.8	118	18.4	11.8	13.1	20.2	26.6	25.8	2.4	2.9	3.7	4.9	2.5	1.7	1.9	1.8	11.4	11	15.8	5	8	1.5	7.7	25.7	60.1	36.7
	12		45.9	6.5	92.7	13.2	7.8	2.7	8.5	8.5	76.6	19.1	61.5	16.6	159	54	268	252	27	20.5	66.1	221.6	140.7	3.9	65.7	22.5	7.6	9.8	32.8	41	37.1	1.6	4.3	5.2	3.7	1.4	2.2	2.4	1.8	5.5	15	20.2	5.7	2.6	0.3	6.6	37.2	75.4	38.2
	5		26.4	3.9	64.8	12.9	4.5	1.8	6.5	7.7	57.6	12.6	49.8	23.4	130	53	247	394	34	29.4	95.7	346.4	92.6	2.2	65.4	34	7	5.1	23.6	28.3	29.8	1.7	5.1	5.7	2.8	0.5	1.5	1.4	1.1	2.4	9.2	11.9	2.9	1.2	#NULL!	3.7	27.8	49.2	25.8
	61		27.6	3.7	46.4	12.3	6.5	2.2	6.2	7.6	75.1	17.6	56.9	20.6	140	51	209	290	29.5	23.1	71.7	250.3	85.1	9.1	74.4	19.5	5.7	5.8	9.7	25.2	26.2	2.3	2.9	5.9	5.5	1.2	0.7	1.6	1.9	4.8	4.6	14	3	5.8	0.4	2.5	12.8	55.4	30.9
	0		22.4	2.5	38.5	14.4	4.1	1.4	4.3	6.7	32.3	5.6	24.8	19.6	148	81	276	636	94.8	65.1	175	637.1	75.4	6.5	42.8	37.7	3.9	4.1	11.5	18.5	36.8	2.4	4.7	6.1	4.8	0.5	0.8	1	1.3	3.3	6.1	10.2	3.4	3.9	0	2.4	16	45.5	37.1
	85	M	28.7	4.55	45.2	7.4	10.65	2.95	9.9	6.2	130.15	27.1	97.05	21.55	206.5	60.5	253.5	240.5	38.4	19.25	74.65	210.25	66.85	9.8	109.75	20.8	6.1	8.4	8.85	22.9	30.45	2	0.65	3.35	3.75	1.85	0.75	1.55	1.7	8.45	4.65	12.3	6.15	6.8	1.05	1.7	9.95	46.8	32.6
	7	M	33.8	5.45	59.45	10.4	18.6	5.5	16.55	8.35	175.7	41.85	138.35	30.6	277	74	312	211	37.9	19.4	65.65	158.8	98.05	4.6	152.9	23.9	11.25	8.6	19.1	24.75	34	1.9	3.5	4.05	3.3	1.45	1.55	1.85	1.4	6.3	9.8	13.2	5.2	3.2	0	5.65	25.45	48.75	39.65
	0	M	39.35	3.8	86.55	11.4	5.4	1.2	7.05	6.3	68.4	9	57.15	19.4	147	30.5	264	224	30	13	71.45	188.4	112.15	1.8	61.55	21.8	4.75	7.7	33.85	36.7	36.8	1.5	4.5	4.5	2.85	0.55	1.45	1.5	1.3	4.15	14	16.5	4	#NULL!	#NULL!	5.2	36	55.5	24.5
	0	M	32.1	4.35	55.5	9.5	7.05	2	7	4.05	107.8	24.8	87.4	18.65	175	45	222.5	156	22.3	12.25	46	128.35	97.95	2.5	92.8	15.25	5.2	6.95	14.8	24.45	32.85	1.45	2.55	3.9	3.2	0.85	1.15	1.6	1.25	4.6	7.65	13.85	5.9	5.9	0	5.6	21.05	51.1	38.2
	4	W	39.15	5.85	74.5	10.55	12.75	4.1	12.15	6.75	95.9	24.5	78.75	16.35	183	57	251.5	215.5	31.5	17.1	63.35	179.8	118.3	2	84.85	19.7	8	9.55	23.75	28.25	30.25	1.7	3.35	3.7	3.2	1.45	1.85	2	1.35	5.2	11.55	15.05	4.8	1.7	0	8.1	30.05	55.6	31.25
	20	M	22.85	3.15	32.95	5.55	19	5.15	16.65	8.75	218.65	48.65	169.9	43.2	330.5	87.5	346.5	279.5	58.05	26.6	92.25	223.95	53.45	7.4	186.4	32.2	10.55	5.15	5.6	17.7	35	1.2	1	2.65	2.95	1.05	0.6	1.1	1.8	5	3.4	10.6	6.85	#NULL!	#NULL!	1	4.75	35.45	47.15
	126	M	32	5.6	50.55	6.6	7.2	2.5	8.55	7.2	172.1	44.9	138.5	27.95	255	68	284	201	20.7	14.9	51.65	154.75	67.85	9.9	146.65	17.55	5.9	8.65	7.75	29.3	32.7	1.75	0	3.15	3.6	2.25	0.75	1.95	2.1	9.3	3.9	15.45	7.55	6.9	1.2	0.8	7.7	51.95	32.2
	8	M	29.1	3.8	50.05	5.65	4.15	1.2	4.4	2.9	78.3	16.5	60.4	11.75	137	34	192.5	173	19.5	10	48.25	154.15	88.05	2.5	68	15.5	3.2	5.45	14.6	22.85	29.3	0.9	1.7	2.5	2.2	0.75	1	1.45	1.35	3.85	7.6	13.5	4.15	2	0	3.65	20.55	49.55	31.4
	0	M	33.6	4.65	59.5	4.8	5.5	1.6	6.2	6.8	134.35	28.45	102	15.9	202	45	245.5	155	15.15	7.4	38.5	127.35	88.3	3	96.5	11.8	4.05	6.35	16.95	31.65	29.7	0.8	1.45	2.4	2.9	0.95	1.2	2.1	1.6	4.55	8.6	17.7	4.85	#NULL!	#NULL!	2.9	18.1	56.3	28.7
	0	M	37.1	4.35	77.85	9.5	4.95	1.5	7	8.3	35.65	6.55	31.05	12.9	101	24.5	202	221	18.3	10.6	55.3	183.75	113.55	2.1	36.25	17.5	5.2	6.45	25.65	38	28.05	1.3	3.3	4.35	3.2	0.65	1.35	1.9	0.95	3.7	10.95	18.1	4	1.6	0	4.05	29.85	64.1	25.75
	4	W	35.85	4.65	68.6	14.7	3.75	1.15	4.25	5.95	34.1	7.5	27.8	11.75	105.5	34.5	196.5	247.5	27.7	19.25	66.55	222.75	115.6	3.1	35.55	18.45	3.4	12	21.2	29.45	29.65	3.4	4.55	5.6	5.65	1.2	1.45	1.85	1.55	7.25	10	14.95	5.45	2.9	0	11.15	28.65	58.85	39.15
	18	M	23.2	3.25	37.2	6.25	11.35	3.35	11.1	9.2	134.95	28.55	101	27.55	215	54.5	240.5	191.5	35.8	16.8	60.35	144.8	59.9	5.2	108.7	21.9	7.4	4.8	6.8	21.25	29.7	1.1	1.25	3.3	2.6	0.85	0.7	1.55	1.4	4.15	3.8	12.6	5.15	3.4	0	1.5	6.55	43.85	33.7
	108	M	38.8	5.55	57.05	7.2	5.4	1.95	6.8	6.4	133.75	28.6	108	22.8	210	54	257	209	20.2	14.15	53.7	173	83.85	13.4	120.15	20.25	5.5	10.25	9.1	30.8	32.7	2.45	0	3	2.65	2.55	0.7	1.8	1.25	11.25	4.7	17.35	6.25	9.5	0.25	1.05	11.05	59.3	33.45
	7.5	M	33.55	4.05	68.4	7.8	3.15	1.05	5.05	6.55	33.5	7.4	29.9	8.1	91	23	178	154	14.5	9.85	42.05	127.8	108.15	1.5	33.15	11.95	3.3	6.8	23.75	31.6	29.55	1	2.75	3.4	3.35	0.65	1.4	1.65	1.3	3.8	10.55	15.5	4.3	1.2	0	5.1	29.1	57.8	28.2
	0	M	53.95	8.3	109.35	14.95	8.1	2.7	9	9.05	73.25	17.9	60.4	13.25	164	42	254.5	155	18.2	11	39.85	108.95	173.05	0.7	59.7	12.25	6.85	24.6	36.9	39.2	35.15	4	4.95	5.05	4.35	2.4	2.7	2.5	1.95	12.55	17.35	20.05	6.5	0.8	0	23.15	45.55	75.55	42.75
	50	M	29.4	4.25	46.85	10.1	7.85	2.15	7.2	5.25	81.35	17.3	63.2	21.4	168.5	48.5	226.5	255	38.5	21.1	75.35	218.35	80.8	7.2	74.15	24.4	5.3	6.55	13.4	22.25	26.85	2.1	3.1	4.4	3.15	1.15	1.1	1.45	1.7	5.75	7.45	13.05	3.3	4.5	0	3.2	17.4	52.05	28.75
	3.5	M	28.4	3.9	56.1	9.65	6.4	1.85	6.65	5.1	72.05	15.4	58.2	16.4	140.5	38	214.5	184.5	26.5	14.5	55.7	151	91.05	1.9	64.45	16.55	4.45	7.7	16.4	26.95	39.95	1.7	2.85	4.25	3.6	0.9	1.15	1.5	2.25	4.75	7.25	13.45	5.35	1.4	0.2	5.4	19.5	53.75	36.8
	63.5	M	39.15	6.3	74.3	10.15	10.4	3.3	10.8	8.85	113.4	27.55	93.3	23.15	216	63	300.5	259.5	43.05	21.6	80.45	227.6	104.65	7.1	99.85	24.85	7.25	12.65	23.2	31.25	38.05	2.3	3.05	3.7	4.85	2.05	1.65	1.85	2.25	9.2	10.45	14.95	6.25	4.8	1.35	6.45	25.25	58.2	36.7
	0	M	36.9	5.95	70.8	12.75	22.4	7.2	20.25	13.95	146.65	37.2	117.75	37.05	258	76	317	282.5	44.55	23.4	76.8	220.25	111.25	2.7	127.3	24	13.15	8.2	21.15	31.95	33.65	1.85	3.7	5.4	4.3	1.25	1.7	2.2	1.8	4.95	9.9	16.5	5.1	2	0	6.8	26.1	60.2	34.4
	153.5	W	39.8	7.1	53.85	10.7	27.35	7.5	21.3	6.6	253.95	67.8	207.2	49.7	368.5	104.5	368	174	39.05	14.6	48.3	104.5	79.55	14.4	198.2	18.4	12.85	13.7	13.2	17.85	32.35	3	2.5	3.25	2.95	2.95	1.2	1.35	2.05	12.75	8.05	11.75	5	8.2	2.1	7.35	16.65	43.95	38.2
	59	W	41.85	7.75	87.8	13.8	19.95	7.7	21.9	20.85	109.65	29.6	94.55	33.15	204	65	284	174.5	23.5	14	41.6	104.85	125.65	8.8	104.2	14.85	13.55	14	27.8	33.9	34.7	3.4	4.15	4.5	4.85	2.2	2.4	2.4	1.7	8.65	11.65	15	5.35	6.2	0.7	8.3	29.8	58.95	32.6
	37.5	W	55.45	9.7	108.95	13.55	10.05	3.65	10.5	8.75	105.2	30.85	90.95	22.95	196.5	60	280	162.5	16.3	11.2	38.05	120.45	143.5	6.5	83.75	12.15	7.55	22.8	38.75	34.65	32.3	3.3	4.8	4.1	4.05	3.1	3.45	2.4	1.75	13.2	17.95	17.4	4.55	4.5	0	17.15	42.35	57.85	30.3
	114	W	55.4	9.35	101.7	12.2	6.9	2.5	7.55	6	96.1	26.95	81.95	17.25	186	55.5	269.5	178	18.9	13.6	46.5	139.35	136.45	9.8	80.45	13.4	5.25	21.55	33.4	34.25	33.15	3.3	3.85	3.7	3.3	3.3	2.6	2.25	1.8	14	16.2	18.1	5.4	7.1	0.85	15.55	37.6	59.5	29.75
	52	W	62.6	10.8	120.75	13.5	15.4	5.35	16.05	11.75	170.05	43.3	138.35	31.45	286	84.5	372.5	256	29.75	19.95	66.05	198.05	152.9	9.7	130.7	22.6	10.95	25.2	45.6	35.95	37.25	3.45	5	3.7	2.9	3.5	3.55	2.5	1.75	15.2	20.85	17.45	6	6.9	0.3	16.45	47.35	57.95	37
	58.5	M	42.25	6.7	82.65	9.85	11.8	4.05	14.3	18	93.75	21.95	78.95	17.5	185	50	271.5	216	27.4	15	57.1	161	109.3	11	78.15	16.05	8.1	13.8	41.6	23.75	36.6	2.25	4.5	2.6	3.15	2.15	2.4	1.45	2.2	10	18.55	10.55	4.7	7.4	1.2	6.8	59.25	35.85	31.25
	0	M	35.7	4.8	62.55	10.5	7.95	2.35	7.55	10.25	86.5	19.75	67.35	20.2	159.5	43.5	213	151	21.2	11.8	39.15	112.85	103.55	1.7	71.85	15.65	6.2	8.15	20.95	28.05	32.55	1.7	3.55	4.35	3.3	0.95	1.55	1.8	1.4	4.95	10.75	16.5	5.25	1.3	0	7.65	26.7	58	33.2
	46.5	M	32.8	4.05	61.25	10.7	6.65	1.8	7.3	6.35	68.05	14.2	58.65	15.9	137.5	38	225	231.5	26.05	14.5	64.7	192.05	89.25	6.5	58.15	17.1	4.75	7.4	19.95	27.25	30.85	1.65	3.55	4.45	3.1	0.9	1.35	2.05	1.55	4.9	9.75	13	3.5	3	0	4.5	21.85	55.65	29.45
	47	W	62	9.2	118.75	13.3	9.05	2.8	9.9	10.05	99.3	21.75	79.5	19.7	200.5	51.5	295	235.5	22.3	15.5	54.55	199.15	157.9	9	85.7	19.3	7.95	29.05	47.6	34.1	30.75	4.05	4.95	3.4	3.3	3.1	3.55	2.4	1.4	17.4	22.05	16.75	5.3	6.5	0.95	23.15	54.1	59.55	33.25
	132.5	W	39.8	6.4	54.25	11.65	24.2	6.3	18.45	8.1	197.55	49.55	149.85	39.4	308.5	78.5	299	157	31.95	11.8	40.85	95.55	86.15	11.3	148.8	15.05	11.65	14.35	16.15	17.6	31.15	3.45	3.45	3.4	3.95	2.65	1.5	1.25	2.15	12.85	10.25	11.65	6.4	7.1	2.2	9.75	20.2	42.3	36.65
	31.5	W	39.8	6.7	89.85	16.1	15	4.4	14.55	12	92.55	19.8	75.95	30.05	190.5	55	282.5	260.5	41.6	21.4	75.7	214.65	119.55	5.2	84.7	23.6	9.8	17.3	37.4	28.1	31.35	4	6.55	4.3	3.85	1.85	2.7	1.6	1.15	8.7	16.1	12.1	3.2	3.4	0.4	13.5	38.35	50.05	25.25
	9	M	28.5	5.7	62.4	12.3	4.25	1.75	5.3	5.2	81.1	21.2	69.35	22.8	144	50	219	183	23.8	18	54.2	145.9	94.1	3	75.95	19.75	4.3	10.8	21.9	23.2	27.8	2.7	4.4	4.15	2.85	1.35	1.95	1.75	1.7	5.45	9.5	10.65	2.4	1.7	0.3	9.7	27.4	43.15	27.85
	45	M	30.05	4.1	51.75	10.15	4.6	1.25	5.1	4.15	51.25	10.85	44.45	14.35	118	29	186	159	18.95	10.8	43.9	127.45	75	6	44.5	14.7	3.6	8.85	17.05	21.65	33.1	2.25	3.25	3.75	3	1.15	1.25	1.6	1.85	6.7	8.75	11.5	4.05	4	0	5.3	18.7	46.95	30.35
	0	M	34	4.5	72.9	12.1	2.65	1.1	4.1	6.2	20.2	4.9	18.55	8.05	75.5	22.5	171	168.5	13.15	11.65	42.75	138.8	117.4	1.5	22.45	10.8	2.85	10.2	26.55	30.65	31	2.15	4.25	4.7	3.3	0.9	1.65	2.1	1.05	5.1	11.3	14	3.75	1.2	0	9.55	32.5	61.5	24.45
	54.5	M	45.1	6.65	82.8	9.9	6.3	2.2	7.15	6.8	61.95	15.45	51.2	13.25	143.5	42.5	227	179	20.35	15.45	48.05	147.5	124.75	8.3	53.4	15.45	5.2	12.1	26.1	36.3	33.6	1.95	2.9	3.85	2.6	1.95	1.95	2.35	1.45	8.55	12.65	18.85	4.6	5.8	0.5	7.55	28.9	72.65	34.15
	36.5	W	67.2	14.75	145.65	24.6	6.4	2.4	6.95	7	77.65	24.15	68.8	20.45	183	59.5	302	234	22.4	13.3	51.4	179.05	196.35	5.39	67.4	15.3	5.4	55.35	53.35	29.35	26.05	10.5	8.55	4.5	3.3	6.85	4.8	2.25	1.45	27.15	22.5	13.1	3.3	4.21	0.25	55	64.8	55.4	27.9
	15	M	48.85	9.15	69	6.55	26	8	21.25	10.75	182.15	48.7	137.75	17.15	294.5	79	295	127	17.3	8.3	33	90.7	99.4	13.9	140.25	11.25	12.95	13.25	19.3	26.45	22.95	1.5	1.75	2.3	2.5	3.15	2.35	2.15	1.6	12.7	11.85	16.05	3	7.8	0.8	5.4	18.85	55.15	20.55
	4	M	27.35	4.5	44.5	5.65	17.9	5.55	15.4	4.8	207.95	58.75	169.15	25.4	290.5	82.5	306	137	23.2	12.6	39.45	95.8	66	3.5	158.5	11.7	8.65	6.35	12	21.65	37.85	0.95	1.5	2.7	2.45	1.2	1.15	1.65	1.55	4.85	6.3	12.9	3.9	2.5	#NULL!	2.75	12.7	42.55	25.55
	6	M	36.05	5.95	66.35	6.4	11.6	3.8	11.2	4.45	160.45	44.75	133.2	16.9	237.5	65.5	279	102.5	13	8.25	28.7	71.35	99.75	2.4	121.25	9.45	6.8	10.65	20.45	29.3	35.2	1.2	2.05	2.75	1.85	1.5	1.75	2.2	1.35	6.35	10.15	15.85	4.25	1.9	#NULL!	8.25	22.3	57.2	28.85
	9	M	32.9	4.8	55.3	6.8	5.15	1.68333	5.21667	2.96667	154.7	39.9	127.75	22	224.5	64	268.5	137.5	20.5	11.6	40.65	102.8	92.45	3.3	132.2	16.1	3.98333	6.45	16.1	26.3	39.05	1.05	2.15	3.15	1.85	1.05	1.4	1.85	1.2	4.75	8.6	15.45	5	0.75	0	3.9	21	50.2	30.6
	5.5	M	47.7026	8.49744	81.6	8.1	10.6304	3.83958	9.67	7.28	127.262	41.1384	98.8	15.35	197.703	59.7968	241.5	102	10.0266	7.37344	22.3	68.8	119.05	2.63	101	7.5	6.82	17.75	29.8	26.9	30.17	1.95	2.9	2.55	3.33	2.51776	2.78752	2.248	1.3488	11.1322	16.1125	15.752	4.7312	2.08	0	15	32.9	51.3	28.83
	85	W	55.45	10.2	101.15	10.25	8.8	3.25	9.55	7.3	127.55	36.55	104.1	21.4	212	61	275.5	117.5	12.45	8.05	29	79.2	159.25	6.8	101.2	11.75	6.9	22.1	37.65	31.75	30.9	2.9	3.4	2.8	2.7	3.4	3.25	2.35	1.8	14.05	18.2	16.45	5.95	5	0.35	19.4	49.3	64.55	44.3
	4	M	48.35	6.25	90.7	6.8	13.25	3.25	12.25	7.6	170.35	34	129.1	22.1	267.5	52	303.5	76.5	10.7	3.95	16.1	37.65	122.45	3.4	125.3	8.55	8.55	11.05	35.9	36.95	32.75	1.15	2.5	2.6	2.85	1.25	2.35	2.1	1.65	7.25	17.2	19.25	4.55	2.3	#NULL!	7.1	40.4	62.4	24.9
	9	W	42.5	6.6	78.85	6.7	17.75	4.95	16.15	12.55	168.5	39.75	128.4	21.5	249	59	278	126	12.8	5.8	27.4	84.05	112.45	3.3	118.05	10.1	10.6	13.3	27.35	29.9	24.55	1.35	2.45	2.35	3.25	1.8	2.1	1.9	1.7	8.5	13.35	15.85	3.55	2.6	0.25	9.25	31.15	56.25	28.7
	159	M	40.8	6.5	71.8	3.9	9.6	3.35	9.65	6.95	162	45.9	127.9	14.7	228	60	253	47	6.15	3.05	10	19.45	101.8	6.9	117.95	6.4	7.7	9.6	22.15	33.9	35.4	0.8	1.25	1.7	2.8	1.7	1.85	2.4	2.35	6.6	10.5	18.3	7.35	4.5	1.25	5.6	24.7	59.95	34.95
	10	M	51.35	8.45	84.6	5.5	11.7	3.45	10.75	7.25	184.75	44.05	135.1	13.8	269.5	59.5	266.5	48	5.7	1.9	7.9	15.65	122.6	3.1	127.6	4.45	7.5	25	29.6	24	25.95	1.8	2.05	1.6	3.3	3.1	2.3	1.85	1.4	16.4	16.75	14.65	3.95	2.7	0	22.7	36.3	46.85	20.7
	5	M	36.3	5.3	62.95	6.65	10.75	3.05	10.25	6.8	163.2	38.45	126.35	17.6	240	55	259.5	100.5	13.5	6.55	24.35	62.3	98.95	3.5	118.15	8.55	6.7	8.85	19.4	29.75	31.2	1.1	1.9	3.1	3.3	1.4	1.55	1.95	1.5	6.25	9.9	17.15	4.75	2.8	0	5.7	25.2	60.15	32.9
	75.5	M	51.45	8.4	74.85	7.85	10.4	3.3	10.1	5.35	144.95	38.9	113.6	17.5	233.5	63.5	270	108	16	8.85	31.1	76.3	103.75	8.8	109.9	13.25	7.75	17.45	27.5	25	36.65	2.2	2.75	2.4	2.55	3.15	2.6	1.95	2	14.5	16.3	16.45	5.35	6.3	0.3	11.75	32.7	48.45	34.85
	5	M	26.35	4.1	40.25	6.2	9.5	3	7.95	4.15	148.85	40	112.95	18.9	215	59.5	224.5	93	17.7	9.25	28.5	62.75	78.1	3.5	118.5	12.95	6.3	4.45	8.65	23.15	32.25	0.8	1.45	3.4	3.05	0.95	0.85	1.9	1.75	3.85	5.25	14.95	6.3	2.4	0	2.15	12.85	52.5	40.85
	4	M	40.1	5.9	60.2	4	2.6	0.9	2.5	2.3	77	24.9	57.4	9.8	133	45	176	98	10.3	6.7	22.1	79	98.6	2.6	62.4	12.8	3.1	7.5	21.5	25.3	28.3	0.6	1.1	1.8	1.6	0.9	1.9	1.9	1.2	5.3	14	17.8	3.5	#NULL!	#NULL!	6.8	26.6	53.3	24.1
	5	M	51.65	8.4	81.9	7.7	8.9	3	7.45	3.8	123.2	35.1	90.35	14.9	206.5	60.5	247	96.5	19.5	9.8	29.9	70.1	124.2	3.55	88.5	16.1	5.5	18.05	30.1	25.9	34.55	2.05	3	2.35	1.8	2.5	2.9	2.2	1.35	12.3	17.7	16.3	3.35	2.36	0	16.6	35.2	49.4	30.15
	120		65.1	12.3	111.1	6	5.1	2.3	6.2	9.8	149	50.4	117.5	16.6	230	74	276	71	3.8	2.6	8.7	30	166	10.6	114.5	5.4	5.7	26.1	40.4	38.4	26.8	1.8	1.6	2	3.2	4.7	3.6	3.1	1.9	17.6	20.3	20.7	4.8	7.1	0.5	19.6	49.4	75.2	30
	7	W	40.3	7.45	82.15	8.65	5.3	2.3	7.85	10.45	170.2	48.9	141.1	27.35	234.5	66	285	99	10.05	5.65	21.45	49.1	109.15	4.2	133.9	10.1	5.6	15.9	23.8	32.6	27.6	2	2.45	3.15	2.65	2.2	2.05	2.25	1.85	8.95	10.75	15.65	4.85	#NULL!	#NULL!	11.85	26.1	55.2	28.65
	68.5	M	37.9	5.3	68.55	4.7	6.7	2	7.65	6.45	129.15	34.95	102.2	18	198	44.5	239	90	11.2	5.5	24.65	57.7	92.05	4.8	95.55	10.9	5.3	9.35	24.9	27.65	30	0.9	0	1.7	2.2	1.35	1.75	1.7	1.2	6.75	12.6	15.2	3.8	1.75	0	5.45	27.5	46.3	20.05
	72	W	46.45	7.85	74.25	7.85	1.9	0.8	2.55	2.7	159.55	43.8	128.7	21.45	216.5	62.5	247	66	8.6	4.2	15.2	31.6	128.25	6.1	132.75	8.5	2.2	20.5	24.15	21.55	29	2.4	2.5	2.15	2.2	3.1	2.3	1.8	1.5	13.95	13.35	12.65	4.3	4.4	0	18.6	34.8	48.8	24.25
	11	W	37.7	5.5	55.95	5.9	2.25	0.8	3.1	4.05	129.85	31.65	99.45	17.85	182.5	39.5	191	38	1.7	0.8	3.45	7.45	96.35	4.7	99.8	2.1	2.45	15.5	16.2	19.5	23.75	1.9	1.7	1.85	2.45	2.2	1.6	1.75	1.35	11.45	9.7	12.7	4.5	4	0	15.1	22.85	45.8	25.85
	12.5	M	44.45	6.1	68.3	6.6	4.65	1.25	4.4	3.6	144.05	33.5	109	20.9	214.5	47.5	227.5	63	7.95	2.8	11.3	27.6	100.3	6.6	108.8	6.45	3.4	12.45	22.85	26.2	28.65	1.5	2	2.2	2.5	1.75	1.95	1.75	1.7	9.35	13.45	16.3	5.2	#NULL!	#NULL!	8.55	25.3	46.85	31.25
	6	W	43.1	6.35	88.55	9.05	3.8	1.25	5.2	5.75	152.85	34.85	125.1	24.7	231.5	51.5	284.5	114.5	15.15	6.65	30.2	73.45	115.65	3.2	109.9	13.2	3.7	16.5	28.05	35.45	27.25	2	2.85	3.4	3.25	1.9	1.85	2.15	1.4	9.2	12.35	16.95	4.7	2.3	0	12.35	30.5	58.15	26.65
	5	M	35.7	5	63.45	8.45	15.85	4.4	14.45	6.95	168.6	37.4	132.8	23.4	258	61	286	123.5	28.3	11.95	43.5	84.15	112.35	3.4	142.5	19.9	9.45	7.85	19.2	29.85	32.6	1.25	2.55	3.8	2.9	1.15	1.45	2	1.1	5.5	9.75	16.35	5.05	2.6	0	5.2	26.1	62.95	38.4
	15	W	37	5.95	65.05	10.15	10.9	3.9	12.45	13.75	134.3	34.9	105.55	25.4	199	51	230.5	96	10.5	5.4	18.7	43.25	104.95	3.5	109.2	9.05	8.8	13.5	20.9	24.6	29.8	2.55	3.1	3.45	3.25	1.85	1.75	1.8	2.2	8.8	10.5	13.6	4	2.8	0	11.6	25.95	52.45	29.05
	95.5	W	58.45	9.35	96.3	11.25	13.85	4.45	13.75	12.7	134.3	33.85	107.4	20.45	234.5	58	274	141	14.65	8.6	29.45	87.6	144.7	12.4	107.05	10.9	9.75	20.85	28.9	34.85	28.95	3.2	3.3	3.5	4.2	3.35	2.4	2.4	1.6	15.2	14.85	19.7	5.9	8.3	1.25	14.75	34.05	66.5	35.4
	0	M	53.6	7.2	114.05	12.25	19.45	4.95	18.25	10.55	140.95	26.95	113.25	26.5	240	53.5	320	144.5	21.75	9.3	37.6	94.75	154.15	2.5	116.35	13.55	11.35	10.7	38.9	46.2	38.2	1.6	4.15	4.6	3.7	1.1	2.35	2.5	2.05	6.1	16.75	21.75	4.35	1.8	0	6.55	40.8	76.6	30.15
	133	W	41.9	7.75	64.95	11.45	18.4	5.15	15.55	8.6	162.6	43.7	128.8	28.7	251.5	72.5	277	133.5	19.15	7.6	29.7	76.4	89.55	10.3	122.45	9.4	9.55	17.45	18.35	24.45	31.75	3.7	3.15	4.1	3.25	3.5	1.45	1.85	2.35	14.65	9.55	14	5.25	7.7	0.8	9.35	20.85	55	32.8
	14.5	M	29.15	3.7	64.4	8.1	3.05	0.866667	4	3.2	67.5	12.85	57.45	14.8	123	27.5	202.5	134	15.6	8.5	39.45	107.2	97.45	3.3	55.95	12.55	2.85	5.25	24.9	26.55	34.65	0.8	2.9	3.2	0	0.55	1.3	1.45	0.8	3.2	10.15	12.05	2.85	0.69	0.4	3.4	32.75	48.6	15.2
	3.5	M	28.15	4.6	48.35	3.55	3.35	1.3	3.9	3.05	96.85	28.75	77.1	10.9	144.5	40	182	80.5	7.75	4.9	21.05	63.45	82.5	1.8	77.05	7.7	2.85	6.7	14.65	21.75	26.9	0.6	0	1.3	1.9	1.05	1.4	1.7	1.35	4.4	7.6	12.65	3.25	0.48	0	5.05	19.4	45.8	22.05
	14.5	M	34.9	4.95	51.85	4.6	2.51667	0.85	2.91667	2.28333	98.55	24.45	75.6	13.45	152.5	40.5	196.5	102.5	8.5	5.15	22.9	77.25	90.55	4.2	84.3	9.45	2.68333	7.85	15.5	25.15	37.15	1.1	1.35	6.45	1.7	1.3	1.45	1.9	1.4	6.15	9.55	17.3	5.75	0.93	0.7	6.1	22.1	58.6	31.4
	3	M	30.5885	3.91152	53.65	6.65	3.03088	0.98912	3.32	2.68	77.5827	19.9173	63.15	12.55	120.885	39.1152	177	123	12.2286	9.62144	32.65	101.85	84.25	1.97	64.65	10	2.25	5.85	15.8	24.75	27.17	0.95	2.15	2.85	2.58	0.71936	1.124	1.52864	0.746336	3.83064	8.126	14.1714	4.26366	1.44	0.3	4.05	17.75	47.7	22.88
	5.5	W	35.9354	6.11456	81.35	12.65	3.89125	1.40875	4.51667	4.35	52.0039	15.6461	47.3	12.9	105.482	35.5184	196	109.5	13.1018	7.59824	28.65	78.3	102.6	0	44.85	9.55	3.38333	19.6	32.25	22.35	32.55	3.6	4.75	3.15	2.45	1.93328	2.248	1.43872	0.8992	9.11672	13.302	9.71128	3.3008	#NULL!	#NULL!	17.65	36.5	36.35	18.65
	6	M	31.6334	3.86656	49.9	5.35	1.0173	0.332704	1.32	1.18	49.5322	13.6678	41.1	8.4	95.9696	22.0304	138	57	5.97336	3.77664	14.25	41.85	85	1.93	39.9	4.6	0.9	6.95	15.7	20.85	30.38	0.9	1.8	2.05	1.92	0.80928	1.07904	1.39376	0.827264	4.64072	9.32096	13.5062	4.87274	1.25	0.42	6.05	19.7	43.15	24.79
	5	W	35.5858	6.56416	82.85	15.85	4.49672	1.93328	5.9	8.47	53.635	16.815	49.9	14.45	109.23	33.2704	183.5	122	11.9231	9.12688	27.15	83.55	108.85	1.43	48.65	6.75	3.77	15.85	30.55	28.65	30.15	3.5	5.7	5.15	5.7	1.66352	2.29296	1.88832	1.16896	7.18648	12.257	12.7117	3.88104	1.08	0	11.45	30.8	53.05	17.5
	7	M	30.1738	4.22624	49.4	4.9	4.00133	1.49867	4.76667	4.15	76.9565	24.1435	65.6	11.5	127.183	37.3168	171.5	77	9.03504	5.66496	21.55	57.4	71.05	0	60.45	8.15	3.1	5.7	13.3	24.8	30.25	0.85	1.35	2.25	2.15	0.94416	1.07904	1.7984	1.07904	4.25584	7.22096	14.7016	4.62096	#NULL!	#NULL!	2.5	12.95	44.5	22.2
	7	M	33.0998	5.35024	61.35	10	15.3973	5.9527	16	12.6	108.024	32.3262	89.9	22.1	178.098	54.4016	220.5	131.5	17.6158	12.1842	34.5	85.25	95.75	2.13	95.5	11.8	9.37	9.5	18.75	26.7	26.5	1.85	2.95	3.95	5.15	1.30384	1.52864	1.88832	1.48368	5.54616	9.27136	14.2117	4.91632	1.59	0.49	6.5	19.95	58.35	23.6
	15.5	W	33.8	6	63.65	10.45	7.65	2.7	7.5	5.15	90.3	25.85	74.05	20.75	161.5	52	217	138	24.5	14.75	43.15	103.85	103.3	4.2	76.7	18.25	5.6	12.45	19.5	23.45	28.75	2.5	3.1	3.45	2.8	1.65	1.75	1.85	1.8	7.35	9.7	12.65	4.15	2.7	0.3	11.5	26.25	48.65	29.8
	4.5	W	32	5.4	67.7	9.25	7.45	2.65	9	9.85	84.2	23.2	75.9	22	142.5	38.5	198	89.5	8.9	4.25	17.1	43.9	106.75	1.6	66.85	6.4	5.95	10.1	21.7	30.15	21.75	1.6	3.1	3.9	3.25	1.15	1.8	1.95	1.4	5.1	9.6	14.45	2.85	0.9	0	8.7	26.95	62.85	19.95
	13	M	30.45	5.45	54.6	9.55	3.8	2	6.15	12	34.4	10.95	30.45	13.5	87	28.5	148.5	112.5	8.85	7.35	22.7	70.45	93.4	5.2	37.4	8.55	4.8	13.05	17.55	20.8	32.25	2.9	2.9	3.15	5.55	1.9	1.65	1.85	2.65	8.1	8.75	11.3	8.1	4	1.25	12	25.35	49.2	41.9
	11	M	30.65	6.15	64	9	4.25	2.05	6.15	7.8	87.9	28.2	77.35	21.25	145.5	48	211.5	135.5	14.4	11.75	36.65	97.45	97.15	3.7	76.15	14.95	4.9	9.35	21.25	28.1	29.95	1.7	3.1	3.7	3.8	1.45	1.95	2.2	1.95	5.3	9.2	13.75	4.4	2.6	0.5	7.55	27.6	54.75	32.6
	10	W	35.4	6.65	66.3	9.25	4.05	1.9	5.45	6.1	50.95	16.85	44.8	13.1	108.5	35	167	89	9.6	7.95	22.95	60	109.9	2.9	48.35	11.3	4.7	13.45	21.2	24.6	25.3	2.15	2.9	3.15	2.8	1.85	2.15	2.15	1.8	7.55	10.45	13.35	4.1	2.2	0.3	12.85	30	51.1	29.35
	24	W	35.75	5.25	67.05	10.3	7.5	2.2	8.9	12.35	95.8	20.2	72.6	19.75	159.5	35.5	201.5	144	12.95	5.45	29.25	94.4	103.7	5.3	76.9	10.65	6.55	13.1	22.85	25.5	23.6	2.5	3.5	3.65	3.2	1.5	1.65	1.8	1.3	8.1	11.05	13.2	4.1	12.8	0.7	10.9	29	47.8	29.4
	4	W	34.25	6.3	75.25	8.05	2.9	1.5	4.8	7.55	46.55	15.15	45.75	16.95	96	31	178.5	105.5	6.95	7.4	23.2	71.6	111.5	1.4	45.75	8.8	3.75	9.6	27.4	28.25	26.15	1.3	3	2.75	3.85	1.1	2.45	2.1	1.9	4.65	11.65	13.05	2.65	0.8	#NULL!	9.05	32.9	52.1	26.65
	10	M	30.95	4.75	55.9	7.55	2.75	1.05	4.3	7.25	26.8	6.85	23.6	10.75	72.5	18	127.5	95.5	7.7	4.15	20.25	67.15	91.8	2.8	26.9	7.05	3.3	10.1	19.3	21.3	21.2	1.7	2.6	2.85	2.85	1.15	1.55	1.45	1.35	5.85	9.7	11.95	3.25	1.8	0.3	9	25.15	43.3	22.7
	7	W	34.5	6.5	70.9	9.75	1.9	0.85	3.05	4.05	26.5	8.35	24.7	8.55	76.5	23	147.5	92.5	7.6	6.7	23.65	71.9	104.2	2.1	26.65	8.4	2.45	15	26.2	24.95	24.15	2.5	3.5	3.1	2.4	1.8	2.25	2.1	1.55	7.65	11.75	12.05	3.85	1.6	0.55	14.2	33.8	45.8	26.2
	22.5	W	35.9	5.95	71.6	13.45	5.45	2.15	7.65	11.05	67.8	18	57.4	17.95	130	32	185	116.5	11.8	6.7	25.3	70.35	103.55	3.9	58.75	9.8	5.6	17.6	24.8	23.1	22.25	3.95	4.6	3.8	3.75	2.05	1.9	1.5	1.65	9.9	11.1	11.3	3	3.2	0	15.35	28.85	43.75	24.25
	7	M	33.9	5.8	56.8	5.3	2.7	1.1	3.1	2.1	68	20.9	57.7	10.3	118	35	171	89	7.2	5	19.5	72.6	97.5	0	57.9	7.3	2.5	9.3	17.2	24.3	32.8	1	1.6	2.1	2.3	1.5	1.8	2	1.8	6.3	9.4	15	5.7	#NULL!	0.7	7.6	24.2	53.1	33.2
	3	M	25.683	3.41696	44.5	5.95	4.07949	1.30384	4.23333	3.43333	82.7982	20.5018	64.6	14.75	123.78	33.72	161	81.5	7.89472	5.30528	18.75	54.95	71.95	0	70.4	7	3.01667	4.2	12.5	23.2	22.25	0.8	1.7	2.9	1.95833	0.62944	0.8992	1.52864	0.7868	3.02056	6.6508	13.4214	3.00487	#NULL!	#NULL!	2.2	14.95	45.8	18.5
	4	M	28.8532	3.5968	50.45	6.35	3.21928	1.06405	3.6	2.76667	51.9027	14.2973	44.65	11.4	98.8224	25.1776	154	76	9.63464	5.21536	21.25	56.15	85.75	0	42.65	7.95	2.63333	6.3	15.85	22.75	26.1667	0.95	1.95	2.7	2	0.71936	1.07904	1.43872	0.7868	3.93064	8.57096	13.1613	3.8382	#NULL!	#NULL!	5.85	20.45	45.95	23.75
	21.5	M	35.75	6.3	56.25	6	6.45	2.85	8.35	9.6	118.4	35.25	94.25	15.45	178	50.5	206.5	94.5	9.25	7.15	22.3	58.3	87.9	6.5	97.9	9	5.65	10.5	15.65	24.05	20.6	1.4	1.7	2.35	2.85	1.85	1.5	2	1.65	8	8.85	14.3	4.2	4.5	0.6	7.5	18.5	47.6	25.8
	6	M	36.5	5.3	65.1	7.05	3.55	1.35	5.15	7.2	76	19.5	61.85	11.8	132.5	32	180.5	75.5	7.25	4.5	16.65	44.55	96.35	1.9	60.75	5.5	3.25	12.15	18.45	26.75	25.85	1.5	2.1	2.65	3.45	1.4	1.5	1.85	1.5	7.15	9.35	15.05	4.5	0.45	0	10.15	21.1	50.4	25.2
	26	M	48.4518	7.59824	81.35	6.7	4.51354	1.72646	5.12	4.65	84.3093	27.2907	70.95	13.1	155.292	47.208	215	93.5	9.41528	5.93472	22.85	68.65	119.75	0	64.25	8.1	3.53	14.95	28.75	29.6	30.15	1.45	2.3	2.35	2.4	2.33792	2.38288	2.33792	1.124	9.66208	15.6671	17.7621	5.026	#NULL!	#NULL!	11.9	34.95	56.15	25.4
	3	W	40.0673	8.18272	87.7	7.2	4.77394	2.17606	6.88	8.3	72.767	24.683	69.6	18.55	122.183	37.3168	193.5	56.5	4.34776	3.10224	9.9	22.75	96.55	0.95	59.35	4.35	4.42	23.35	33.05	21.65	21.83	2.1	2.55	1.65	2.42	2.87744	2.74256	1.5736	0.638432	11.1226	14.6574	9.9764	2.94157	0.91	0	16.65	30.7	33.15	11.08
	7	M	37.585	5.66496	57.3	6	7.94954	2.85046	7.5	5.97	103.934	32.8658	81.7	14.45	166.195	50.8048	198.5	84.5	10.7816	7.4184	20.9	55.15	97.2	2.45	81.8	8.85	5.47	8.45	18.25	24.05	28.42	1.05	1.95	2.4	3.29	1.25888	1.61856	1.88832	1.05206	5.84112	11.1314	15.6117	4.64794	1.54	0	7.05	22.25	50.7	25.42
	9	W	60.3352	11.4648	121.45	8.85	4.74858	1.77142	5.4	4.93	72.1708	23.3792	65.2	13.25	147.238	42.2624	238	54	5.94776	3.10224	10.9	26.8	141.45	1.58	54.9	4.6	3.57	32.25	47.4	27.8	32.17	2.5	3.3	1.95	2.29	4.0464	3.91152	2.0232	0.863232	16.3536	22.3385	14.0268	3.42677	1.38	0	24.45	47.7	49.4	15.04
	161	M	69.6039	15.6461	123.8	11.45	5.25184	2.06816	5.7	5.7	104.357	35.7432	90.5	13.1	191.602	58.8976	263	69.5	7.99936	4.90064	15.6	39.4	154.85	8.66	78.25	5.1	3.4	46.65	36.35	27.8	30.67	4.55	3.4	2.5	3.04	7.46336	3.64176	2.38288	1.31283	27.3866	19.4582	15.5171	5.88717	5.86	0.77	40.2	37.55	54.25	21.29
	3	W	75.3132	14.8368	127.1	15.5	5.90982	2.05018	5.68	4.18	96.1738	32.3262	79.4	16.1	190.901	57.0992	260	62.5	7.88768	3.01232	11.65	24.4	160.8	0	68.95	5.8	3.88	56.05	32.3	21.6	31.55	7.1	3.75	2.55	2.5	7.95792	3.19216	1.7984	1.124	32.9921	18.5578	13.2016	4.276	#NULL!	#NULL!	56.05	38.35	42.5	22.45
	26.5	W	52.2562	12.5438	102.8	6.15	1.72072	0.80928	2.75	4.38	57.2398	22.2102	53.05	11.65	121.834	38.6656	187.5	40	2.35338	1.54662	5.58	14.8	133.45	2.79	54.75	2.75	2.25	30.7	36.55	25.55	28.7	2	2.2	1.55	3.25	4.85568	3.95648	2.248	1.07904	15.6443	17.4935	13.602	4.22096	1.82	0.18	27	39.7	47.25	18
	3	W	49.3786	9.62144	92.8	8.25	3.18446	1.64554	4.85	6.93	63.8091	21.4909	54.9	11	127.734	37.7664	189	76	5.33888	4.36112	16.3	50.2	123.5	2.04	51.05	5.45	3.2	23.1	31.5	27.8	20.96	2.35	2.85	2.35	2.17	3.23712	2.96736	2.33792	0.8992	12.3129	15.9326	15.6121	3.4308	1.34	0.34	20.05	35.8	54.7	17.17
	4	W	46.8862	7.01376	95.1	9.35	6.44877	2.36789	7.63333	6.41667	81.5918	24.4582	73.7	17	151.49	44.5104	232.5	79.5	8.82456	5.12544	18.4	46.1	120.35	0	66.35	7.55	4.96667	13.2	37.3	34.6	31.6	1.6	3.55	3.25	2.6	1.52864	2.65264	2.248	1.07904	7.12136	17.4474	17.502	4.72096	#NULL!	#NULL!	8.95	38.8	55.9	21.65
	3	M	38.1417	7.50832	69.35	3.75	1.7829	1.0071	3.2	5.48	69.1476	25.4024	61.3	13.55	113.082	36.4176	157.5	41.5	1.64616	1.30384	5.45	16.05	105.5	2.2	60.8	2.25	2.23	12.2	23.2	26.1	20.79	0.9	1.3	1.2	2.79	1.97824	2.38288	2.248	1.08803	6.92176	11.9671	15.002	3.90197	1.49	0.26	8.8	26.05	51.9	17.29
	45	M	40.6502	5.79984	65.95	6.75	2.04862	0.701376	2.13	1.83	51.2628	14.3872	41.35	8.6	112.679	32.8208	168.5	120.5	11.939	10.161	30.5	104.8	98.55	3.83	42.5	8.6	1.55	11.1	23.1	25.55	28.38	1.45	2.45	2.55	2.63	1.66352	1.75344	1.70848	0.971136	8.13648	12.8966	15.5415	4.91886	2.67	0.15	7.1	25.4	49.75	21.54
	3	W	49.3689	9.98112	106.2	9.15	4.61914	2.40086	7.38	10.67	56.2063	18.3437	52.45	18.1	119.082	36.4176	203.5	69.5	4.29776	3.10224	10.7	27.4	113.6	0	44.7	4.9	5.07	30.75	41.8	26.4	21.25	2.95	3.55	2.2	3.15	3.86656	3.50688	1.97824	1.07904	14.7334	18.4431	12.2218	3.67096	#NULL!	#NULL!	22.3	40.2	38.8	19.5
	16.5	M	47.9467	7.55328	80.9	5.9	3.076	1.124	3.4	3.95	67.7386	20.8614	54.95	9.45	129.082	36.4176	181.5	60.5	5.0528	3.1472	11.2	38.9	106.3	0	50.9	4.45	2.47	15.7	30.4	27.05	30.55	1.35	2.2	1.85	2.9	2.248	2.60768	2.0232	1.3488	9.702	16.4423	15.9268	5.9512	#NULL!	#NULL!	11.75	32.05	49.3	22
	84	M	52.8945	10.6555	95	6.75	3.19414	1.28586	4.28	5.65	72.2968	24.5032	61	9.65	138.086	40.9136	194	54.5	4.28264	2.96736	10.5	29.45	129	6.38	63.6	4.55	3.22	20.85	34.35	27.8	33.95	1.65	2.3	1.85	3.55	3.32704	3.28208	2.248	1.52864	12.723	17.3679	15.352	5.07136	3.02	0.78	15.35	37.55	53.05	21.15
	58	M	45.8	8.1	73.1	5.7	3.3	1.2	3.8	2.6	78.7	22.3	67.1	14.4	154	40	214	122	12.8	7.3	29.9	95.3	106.6	0	65.4	10.7	2.7	16.4	25	24.2	34.3	1.7	2	1.7	2	2.8	2.8	2	1.5	11.2	14	15.5	4.7	#NULL!	0.6	13.5	31.5	51	26.8
	3	M	42.6556	6.2944	77.65	11.45	6.7399	2.1401	6.33	4.12	74.5184	20.6816	60.85	14.45	148.99	44.5104	217	138	21.8074	13.8926	39.95	113.35	111.6	1.17	59.5	14.1	4.6	16.9	30.1	22.1	34.46	2.95	4.5	3.05	2.83	1.75344	2.29296	1.52864	0.827264	9.54656	16.057	12.5214	3.95274	0.83	0	15.65	35.15	39.75	25.54
	3	M	50.2038	9.84624	100.8	11.75	6.5103	2.5897	7.52	7.43	89.321	29.179	78.35	14.3	158.59	45.4096	229.5	79.5	7.99512	5.75488	17.75	45.7	144.1	1.27	70.3	6.05	4.53	34.9	35.15	22.45	26.79	4.45	4.15	2.5	3.04	4.09136	3.1472	1.66352	0.971136	17.3586	16.9528	11.2365	4.28886	1.11	0	34.5	41.6	44.7	22.08
	6.5	M	41.2522	8.04784	80.15	6.4	3.26128	1.43872	4.35	5.7	45.0241	15.8259	40.35	10.05	96.8264	29.6736	163	41	2.79152	1.70848	6.25	16.6	107.75	0	38.5	3.05	3.26667	18.3	27.15	25.45	28.25	1.6	2.05	1.95	2.35	2.51776	2.51776	2.0232	0.98912	9.38224	12.8822	13.4768	3.21088	#NULL!	#NULL!	16.8	31.15	45.4	16.45
	97	M	34.4	6.15	57	7.65	2.25	1.05	4.45	6.75	58.5	16.25	50.35	17.05	106.5	26	147	63.5	3.75	2	11.5	30.6	80.95	11.2	55	4.7	2.95	12.75	13.95	21.5	21.05	2.5	1.7	2.45	2.2	2.5	1.2	1.6	1.4	9.7	7.05	12.2	3.9	7.9	1.6	7.7	15.85	43.4	19.15
	13	M	50	6.6	100.15	9.3	5.45	1.8	7.3	6.35	86.25	19.45	72.1	17.2	159.5	34	237	91	8.8	5	21.4	56.45	130.85	1.8	69.6	8.35	5.1	12.05	39.9	39.6	34.05	1.45	3.65	3.5	2.05	1.2	2.6	2.25	1.15	6.7	18.05	19.8	4.25	1.6	0	8.6	43.05	63.4	21.85
	122	M	39.3	7.05	64.1	10.7	8.85	2.75	8.65	8.3	108.9	29.15	85.3	21.9	188	48	221.5	133.5	17.8	8.05	31.65	87.75	99.5	13.1	84.65	10.5	6	12.7	17.85	27.7	27.55	2.9	2.85	4.15	3.3	2.5	1.55	2.2	1.85	10.35	8.8	14.75	4.45	8.4	1.65	7.5	23.55	54.3	28.4
	102	M	36.4	6	63.65	11.4	8.5	2.5	8.95	9.95	70.9	17.4	57.5	18.85	144	34	186	117.5	16.25	7.15	29.05	75.85	95.9	12.6	60.3	10.6	6.4	13.5	17.55	29.2	26.9	3.55	3.25	4.4	4.15	2.4	1.4	1.85	1.85	10.85	8.5	15	5.5	9.4	2	7.7	22.75	57.65	32.05
	92	M	67.35	9.75	124.15	8.4	3.85	1.4	5.25	5.35	52.55	13.4	47.85	12.85	136	31	232	63	5.6	3.05	12.4	33.75	164.95	10.4	44.1	5.8	4	26.6	46.8	36.75	39.15	2.6	2.95	2.2	2.6	3.2	3.25	2.35	2	16.5	22.75	19.45	4.9	7.2	1.5	20	53.75	65.3	25.7
	0	M	53.85	7.45	104.75	10.65	6	1.75	6.6	5.65	98.2	22.35	80.3	15.9	189.5	43.5	264.5	128	15.8	8.5	34.7	92.8	149.4	2.4	76.7	12.8	4.8	17.5	43.25	37.35	31.5	2.3	4.35	3.6	3.25	1.75	2.85	2.25	1.9	10.1	20.4	19.3	3.9	2.1	#NULL!	13.85	49.4	65.9	30.5
	4	W	45.6	7.95	94.3	7.35	8.25	3.1	10.2	11.3	80.3	23.2	71.15	14.95	152.5	40.5	227	114.5	8.95	5.4	25.1	79.05	131.3	2.2	65.2	8.9	6.9	16.3	35.9	29.7	27.2	1.55	2.85	2.2	3.7	1.9	2.9	2.15	2	8.5	15.95	14.2	3.85	1.6	#NULL!	13.15	40.15	53.5	30.5
	110	M	41.9	9.55	74.45	11.65	9.4	3.9	9.95	7.95	81.05	28.4	70.3	20.3	156	55	218.5	114	16.35	10.1	31.5	73.2	106.5	15.1	70.25	14.5	7.4	15.45	23.55	26.05	30.95	3.5	3.3	3.4	3.3	3.5	3.3	3.4	2.4	11.2	11.2	13.3	3.4	9.8	3.2	9.3	29.6	50	23.25
	79.5	M	69.65	9.9	119.45	10.5	2.35	0.95	3.85	7.4	21.95	5.75	20.7	10.2	103.5	23.5	198.5	75	4.45	2.4	11.9	40.55	170.75	6.7	22.65	4.05	2.65	30	46.1	35.15	34.55	3.6	3.6	2.55	4.05	3.5	3.45	2.25	2.1	18.5	23.85	20.45	4.4	5	0.4	27.4	57.65	67.6	25.15
	20	M	43.1	7.9	81.7	8.9	3.1	1.3	4.3	4.1	51.3	16.5	45.1	10.7	110	33	181	70	8.7	5.8	19.9	43.5	113.2	0	43.2	8.9	3	17.5	30.2	24.8	28.2	2.2	3.1	2.5	2.9	2.4	2.8	2	1.8	9.8	14.2	12.8	2.9	#NULL!	#NULL!	15.2	34.8	43.8	18.8
	23	M	37.2	5.7	62.2	6.2	2.3	0.8	2.9	2.1	77.8	19.9	63.5	11.3	138	34	191	92	12	6.8	27.4	74.7	101.6	0	63.8	10.4	2	9.5	20.8	26.6	32.2	1.2	2	2.5	2.2	1.4	1.8	1.9	1.3	6.5	11.8	15.4	4.7	#NULL!	#NULL!	7.7	26.3	52.2	31
	9	W	39.9	7.7	78.1	6.8	3.1	1.1	3.8	3.2	65.3	18.1	56.3	10.8	120	28	174	59	5.7	2.6	14.2	37.1	109.6	0	53.1	5.7	2.8	15.7	25.6	22.1	27.7	1.6	2	1.8	2.3	2.1	2.3	1.9	1.4	9	12.4	11.4	3.5	#NULL!	#NULL!	12.9	30.8	41.3	24.1
	27	M	49.7	7.7	87.8	7.5	6.4	1.8	6.3	3.3	97.9	23.2	75.3	11.3	176	44	235	94	12.9	6	26.6	69	125	0	75.2	10	4.9	17.3	33.2	32.3	36.2	1.7	2.8	2.4	1.8	2.2	2.8	2.3	1.6	11	17.5	18.5	4.8	#NULL!	0.4	14.2	39.8	63.8	28.6
	12	W	43.2	6.6	75.2	6.2	3.8	1.2	4.7	4	84.9	21.5	69	10.3	152	34	201	85	10.7	5.4	22.9	61.9	115.3	0	67.3	9.1	3.4	13.3	27	28.5	28.8	1.2	2	2.3	2.4	1.7	2.2	2	1.3	8.1	14.2	16.3	3.9	#NULL!	0.5	11.4	33.6	52.9	23.4
	24	M	42.5	9.7	81.6	4.6	3.3	1.4	3.8	3.4	64.5	23	55.1	9.5	128	36	190	53	4.9	3.3	11.7	34.3	109.3	0	50.3	5.7	3.1	13.3	32.5	28.7	36.2	1.1	1.8	1.5	2.4	2.3	3.6	2.9	2.3	7.9	15.4	15.5	3.6	#NULL!	#NULL!	10.3	39	54.8	23.8
	0	W	58.5	12.5	118	13.5	5.86667	2.06667	6.03333	4.43333	73.1	22.3	64.2	14.4	156	42	243	65	7.66667	3.4	13.3333	29.6667	136.6	0	59.1	6.8	4.86667	48.1	33.9	22.8	28.9	5.8	3.6	2.4	1.8	6	3.2	1.8	1.2	23.7	16	11.8	2.8	#NULL!	0.3	42.7	38.6	38.9	17.8
	0	W	51.6	9.9	116	9.7	4.23333	1.46667	5.76667	5	59.4	16	55.8	15.6	129	30	218	66	7.26667	3.13333	15.1333	33.6667	118	0	49.9	7.2	4.33333	32.8	40.5	20.7	25.5	3	2.9	1.4	0.8	3.3	3.1	1.4	1	15.8	17.2	9.2	0.6	#NULL!	#NULL!	24.9	39.2	28.8	14.4
	40	M	44.8	8	83.5	5.3	3.56667	1.36667	4.53333	5.4	66.6	19	55.8	8.5	130	32	194	64	5.3	2.93333	14	39.8667	109.6	0	55.5	4.6	3.2	16	28.1	30.4	28.4	1.2	1.6	1.8	2.7	2.5	2.5	2.3	1.6	10	14	16.3	3.8	#NULL!	0.9	12.2	32.4	53.9	22.3
	145	M	60.241	12.409	109.8	11.95	6.22539	2.30795	6.11667	4.95	90.2369	30.2131	76.95	13.15	176.397	52.6032	244	84	12.1327	6.83392	21	50.4	136.85	0	68.7	8.06667	4.05	38.15	34.2	24.8	24.2917	4.65	3.45	2.5	2.625	5.8448	3.23712	1.97824	1.27387	22.8552	17.2129	13.3718	7.72613	#NULL!	#NULL!	33.45	38	46.5	19.0833
	3	W	55.6735	9.57648	108.3	7.5	3.61787	1.3488	4.33333	4.36667	84.7825	25.2675	72.8	15.1	157.137	41.3632	232	49.5	4.06208	2.33792	7.85	19.8	132.1	0	62.4	3.9	3.41667	29.55	43.9	28	25.0833	2.25	2.8	1.85	1.625	3.372	3.50688	1.97824	0.6744	15.528	21.8431	14.7218	2.40893	#NULL!	#NULL!	24.65	45.45	47.95	16.75
	4	W	49.8921	7.95792	105.15	13	4.19125	1.40875	4.63333	4.46667	69.7618	18.8382	59.65	12.3	143.687	41.8128	238.5	119.5	13.4786	9.62144	32.6	87.9	135.3	0	52.65	10.25	3.38333	30	41.45	25.7	23.3333	4.2	4.95	2.9	1.83333	2.83248	2.83248	1.61856	0.636933	14.6175	18.8175	12.4814	2.52973	#NULL!	#NULL!	27.55	45.75	46.1	15.4167
	73	M	59.9693	10.4307	104.5	7.2	4.97499	1.85835	5.7	6.73333	81.4022	24.9978	67.1	11.1	158.637	41.3632	217	52	4.09232	2.60768	8.9	24.4	138.1	0	64.1	3.8	3.9	23.5	32.4	29.2	24.8333	1.9	2.3	1.9	2.58333	3.41696	3.05728	2.15808	0.974133	14.983	16.9427	16.9419	3.3592	#NULL!	#NULL!	19.4	38.3	54	16.5
	3	W	40.3262	6.92384	87.85	18.5	4.24125	1.40875	4.56667	5.76667	57.7892	15.9608	48.8	15.05	126.133	36.8672	210.5	146	17.4348	11.0152	33.9	98	123.15	0	48.05	8.85	2.91667	18.7	30.35	32.25	24.875	4.6	6.35	6.3	2.91667	1.93328	2.29296	2.15808	0.861733	8.71672	13.057	14.8419	2.76327	#NULL!	#NULL!	15.9	32.95	57.2	23.0417
	6	W	75.5	17.5	164.6	27	4	1.8	6.3	8.9	75.5	25	70.95	21.1	175	49.5	274	90.5	6.35	3.05	12.05	28.45	198.05	2.4	68.35	5.3	4.6	74.8	40.65	25.95	21.9	13.15	6.5	4.15	3.7	9.2	3.85	2.15	2	35.35	17.65	12.1	4.65	1.9	0	73.65	48.1	48.25	29.2
	9	W	74.9	17.15	159.35	23.85	4.25	1.85	6.25	9.1	91.9	28.55	81.4	23.1	191	53.5	289.5	92	5.85	2.95	12.5	30.1	201.05	2	78.1	6.25	5.1	71.1	45.6	28.05	17.3	11.3	6.6	4.05	3.6	8.85	4.5	2.5	1.9	33.15	20	12.8	3.9	1.8	#NULL!	71.4	53.5	52.3	27.85
	8	W	78.75	21.8	175.3	23.95	3.95	2.4	7.2	13.4	107.1	39.6	98.75	30.55	211	68	314	103	3.55	2.45	9.95	30.15	220.9	3.3	96.15	5.45	5.85	72.85	48.95	31.2	21.65	10.85	6.7	3.7	4.5	10.6	5.45	2.95	2.55	33.15	20.85	14.25	6.05	2.7	0.6	70.5	59.5	56.7	39.65
	6.5	W	77.55	20.65	165.35	23.2	3.15	2.05	5.9	10.5	93	34.1	82.65	25.75	195.5	61	289.5	104	4.85	4.8	13.55	41.55	207.35	2.8	80.35	5.4	4.5	64.9	51.45	34.55	19.3	9.75	7	4.5	4.4	9.4	5.85	3.35	2.6	30.85	22.85	16.35	5.8	2.2	0.5	61.5	59.95	69.15	40.8
	104	M	46	8.8	89.9	5.05	3.8	1.65	4.6	5.1	67.65	21.45	55.7	10.65	125.5	37.5	188.5	54	3.85	2.6	10.8	31.8	135.95	5.5	64.75	6.5	5.25	15.5	36.2	30.55	26.8	1.2	2.25	1.65	2.45	2.15	3.3	2.4	1.4	8.7	17.1	15.9	2.35	3.4	0.3	14	46.25	59.6	19.5
	10	M	24.55	3.95	40.9	7.6	15	4.8	12.55	6.75	114.55	30.95	87.9	22.9	180.5	50	199	111	17.2	8.85	27.1	68.2	71.4	3.3	90.15	9.55	8.8	4.9	10.55	20.85	29.2	1.15	1.95	3.75	2.75	0.85	1	1.65	1.6	3.75	5.55	12.7	3.45	2.7	0	2.9	15	42.4	26.75
	14	W	36.05	5.2	63.75	7.5	3.25	1.2	4.5	5.7	91.8	22.05	78.7	24.3	143	32	187	62	4.1	2.1	8.3	22	92.8	4.1	73.25	4.75	3.6	12.15	21.7	23.15	29	1.8	2.7	2.5	2.65	1.4	1.75	1.5	1.5	7.45	11.2	13	3.25	2.6	0	9.95	26.6	44.55	20.9
	0	M	30.3	3.55	49.3	3.8	1.5	0.35	1.85	1.85	33.6	7.6	27.1	4.65	76	15	116	43	4	1.7	9.85	31.05	83.7	0.9	26.1	3.3	1.2	6.4	16.65	21.9	26.6	0.6	1.35	1.8	1.7	0.7	1.2	1.35	1.55	4	9.3	13.95	3.9	0.8	#NULL!	5.9	21.4	47.05	24.2
	9	M	30.6	5.3	55.65	5.35	4.25	1.65	4.9	3.4	62.3	21.7	56.7	10.15	110.5	35	168.5	72	8.15	4.9	20.35	51.95	91.7	0	52.65	10.35	4.6	8.25	17.1	29.8	29.55	0.85	1.6	2.4	2.2	1.2	1.7	2	1.55	4.95	8.55	14.55	3.8	#NULL!	#NULL!	7.75	22.25	56.15	29.8
	48	M	53.1	11.15	98.3	4.95	3.3	1.5	4.2	5.5	86.4	29.15	73.3	9.7	154	45	216.5	56	3.9	2.5	11.05	33.85	128.3	0	68.5	5.4	4.1	21.7	34.45	31.95	28.8	1.4	1.85	1.55	3.05	4	3.45	2.7	2.2	13.65	16.65	17.3	3.8	#NULL!	#NULL!	14.95	37.5	58.35	22.85
	3	W	31.85	5.35	58.35	5.8	2.8	1.05	3.7	6	87.9	24.15	68.85	13.15	133	32	161	49	4.4	2.25	8.35	22.15	85.7	2.1	65.4	3.95	2.85	10.4	17.8	24.35	19	1.3	1.8	2.2	2.45	1.5	1.55	1.85	1.4	6	8.7	13.5	2.5	1.6	0.4	8.55	20.9	46.5	17.5
	0	M	38.4	5.2	53.5	4.1	2.2	0.9	2.3	1.7	102.1	30.9	74.2	10.6	160	48	183	77	7.7	5.5	18.2	59.5	98.5	4.4	85.5	12.1	3	6.7	15.9	26.1	31.2	0.6	1	1.9	1.7	1.1	1.5	2.2	1.6	5.2	10.3	18.9	5.9	2.9	0.7	5.1	20.9	62	38.8
	4	W	58.9	8.8	95.2	8.6	3.6	1.3	3.6	3.2	89	26.6	68.9	12.5	167	52	231	105	13	8.3	27.2	79.5	150.08	2.7	71.7	16.3	4.2	22.7	36.5	27.6	31.4	2.3	3.2	2.3	1.8	2.8	3.1	2.2	1.5	14	21.1	17.3	4.4	2.2	0	22.8	45.8	58	29.2
	0	M	38.3	5.6	62.45	5.35	3.3	0.95	3.2	2.3	105.5	24.9	78.95	12	170	38.5	208.5	117.5	11.8	6.4	28.5	98.4	108.25	0	82.2	9.65	2.4	7.4	20.6	28.45	34.1	0.9	1.9	2.3	2.6	1.05	1.75	2.2	2.15	5.2	11.45	17.55	5.2	#NULL!	0	6.3	26.25	58.55	34.55
	43	W	83	20.1	135.7	5.7	1	0.4	1.1	1.3	36.3	14	32.7	6.2	124	43	207	28	3.4	1.6	5.5	13.1	184.7	6	31.9	4.4	1.6	60.9	30.5	21.8	27.6	3	1.4	0.9	1.7	10.9	4	2.3	2	36	18.1	13.9	4.8	3.3	0.5	64.9	37.9	46.4	26.3
	9	W	61.7	12.2	110.7	10.4	4.9	1.9	4.9	4.4	97.3	32	78.2	13.5	176	58	241	87	12.3	7.9	21	52.7	165.6	0	78	12	4.2	37.1	36.2	23.4	26.9	4	3.3	2.3	2.8	4.8	3.5	2	1.8	21.5	19.3	13.6	2.6	#NULL!	#NULL!	39	46.9	52.6	22.8
	3	W	55.5	9.9	104.9	9.3	3	1.2	3.2	2.4	73.2	22.8	60.1	13	152	45	222	63	10.4	5.5	16.5	36.3	149.2	0	58.8	9.9	2.8	24.4	44.2	27.6	32.7	2.2	3.5	2.2	0	3	4	2.2	1.3	13.1	22.9	15.2	3.8	#NULL!	#NULL!	21.8	51.2	52.3	26.2
	50	M	56.45	10.1	99.4	6.1	3.15	0.95	3.15	2.2	82.3	22.85	67.8	9.2	168.5	37.5	228.5	50.5	10.15	4.15	15.6	31.15	134.2	0	63.55	8.45	2.5	23.15	36	25.95	33.3	1.7	2.3	1.55	2	3.15	3.3	2.1	2	14.7	18.75	14.75	3.15	3.78	0.2	18.65	40.75	46.25	21.05
	99		38.1	6.7	62.6	6	4	2	5.2	5.6	80.2	27.2	65.4	12.6	135	46	180	46	6.5	5.4	16.7	50.4	91.6	9.5	68.8	7.7	5.3	12.7	22.1	24.4	25.9	1.5	2.2	2.2	1.9	2.5	1.9	1.8	2.3	9.8	11.3	14.2	4.1	6.3	0.7	8.4	26.5	49.4	20
	11		61.6	11.3	101.9	11.8	4.1	1.7	4	3.6	102	32.6	79.6	13.4	188	62	250	124	14.2	9.9	29.5	91.7	158.5	3.6	79.1	13.6	4.4	38	29.7	20.8	30.4	4.7	3.7	2.6	2.7	5	2.9	1.8	2.2	23.1	17	13	4.6	2.4	0	42.5	39.5	53.3	30.9
	119		70.4	13.6	124.5	8.3	3.9	2.2	6	9.3	58.3	18.5	49.1	13.9	147	43	233	77	5.1	4.6	14.1	42	163.5	12.2	56.5	8	6.3	43.4	40.3	26.7	31.6	4	2.2	1.5	2.9	6.2	3.6	2.1	2.2	26.3	21.5	14.6	6.3	7.1	1.8	39.3	45.8	51	27.2
	24		79.2	19.6	135	9	3.5	1.9	4.5	6.4	70.8	31.3	63.2	13.5	168	58	243	68	4.7	3	11.7	35.6	179.3	4.1	61	6.6	4.9	59.5	34.2	21.4	25.5	3.9	2.3	1.3	2.8	10.6	4.3	2.1	2.1	34.5	19.9	13.4	4.4	2.9	0.3	64	43	42.7	22.2
	63		36.9	6.8	61.9	9.4	4.6	2	5.4	7.1	75	22.7	58.3	17.3	126	37	161	58	3.7	2.5	7.2	18.7	92.5	6.6	62.2	4.8	5.6	16.3	20.2	19.6	21.4	2.9	2.9	2.7	2.4	3	1.9	1.6	1.5	10.2	10.9	11.5	2.8	4.4	#NULL!	15	26	41.7	20.6
	99		56.3	9.1	92.7	8.6	2.9	1.4	4.4	6.2	64.8	18.4	50.8	14.9	135	35	190	58	3.7	2.6	8.7	24.8	147.5	6.2	59.8	5	4.6	23	32.2	30.8	24.9	2.6	3	2.8	2.8	3.1	2.8	2.4	1.6	14.9	18.1	19.1	4.5	4.1	#NULL!	21.8	39.8	68.5	32.8
	191		54.9	10.7	93.6	10.8	3.1	1.7	4.7	7.5	51.3	17.1	44.2	13	127	40	191	91	7	6.6	19.8	59.3	132.9	15.1	50.3	8.6	4.6	21.4	34	31.1	22.4	3.4	3.9	3.1	3.2	4	3.1	2.4	1.9	15.2	17	17.4	4.2	8.3	1.8	16.1	42.4	59.7	21.6
	73.5	M	46.75	7.6	77	9.7	8.35	2.65	9.2	9.65	93.85	23.1	73.15	16.95	170	38	215.5	110.5	10.75	5.5	25.4	75.3	107.85	8.6	78.8	8.15	5.75	15.4	23.45	30.6	29.65	2.65	2.8	3.3	3.05	2.75	1.9	2.1	1.7	12.4	12.05	17.1	6	6.4	0.35	9.45	27	56.85	32.2
	16	W	46.45	9.9	101.1	8.85	2.85	1.4	4.8	7.55	65.55	20.65	63.65	20.4	129.5	37	215	64.5	3.4	2.15	8.1	21.75	117.85	4	60.85	3.7	3.75	30.1	36.65	25.75	25.9	2.9	3.1	2.05	3.65	3.7	3.15	1.85	1.5	14.65	15.85	11.8	3.5	#NULL!	#NULL!	24.2	40.65	41.65	18.65
	0	M	46.05	6.95	82.1	7.95	7.5	2.5	8.9	9.9	101.05	25.5	80.8	15.25	171	39.5	222.5	100	10.25	4.75	22.9	64.8	122.3	1.7	74.4	8.7	6	19.6	27.95	27.7	27.6	2.15	2.7	2.55	4.45	2.1	2.25	1.9	1.35	11.25	14.5	15.65	4.65	1.3	0	16.85	34	54.75	28.4
	49.5	M	36.15	5.8	74.45	5.35	1.2	0.7	2.55	5.2	55.55	14.75	51.8	18.1	107	26.5	182.5	90.5	3.75	3.45	14.35	57.85	89.65	8.5	57.1	5.4	2.3	7.1	21.45	37.45	27.5	1.25	1.45	2.1	3.5	1.35	1.7	2.2	1.65	5.25	9.2	17.5	4.9	#NULL!	#NULL!	2.4	23.95	54.2	21.8
	60.5	M	44.15	7.95	82.85	9.9	2.95	1.25	4.4	4.6	41.4	12.35	37.5	11.05	103	29	180	94	6.95	6.15	23.1	69.3	127.75	6	39.25	8.35	3.25	17.65	31.25	27.4	28.1	2.7	3.5	2.85	2.45	2.55	2.65	1.95	1.45	10.85	15.15	13.95	4.4	3.8	0	16.1	40.6	55.4	29.1
	70	M	33.85	4.4	55.1	7.95	4.95	1.45	5.8	6.15	57.1	11.85	44.8	11.55	124.5	30.5	182.5	149.5	17.8	10.1	42.25	120.7	93.85	8.2	52.1	13.9	4.15	7.65	12.95	26.25	27.5	1.85	1.7	3.15	2.85	1.35	0.9	1.5	1.4	7.35	6.85	14.35	4.5	5.9	0	2.6	17.15	57.45	30.15
	67.5	W	44.1	5.7	79.35	9.5	2.6	1.05	4.6	6.45	23.4	5.8	23.35	10.7	84	19	159	96	7.05	4.8	21.9	68.3	128.8	6.9	27.1	8.7	3.75	8.65	16.85	43	28.5	2.35	1.7	4	3.35	1.45	1.05	2.4	1.3	6.65	7.8	22.7	5.75	5	0.25	4.35	23.35	80.1	34
	8	W	49.85	10.05	112.25	11.5	4.6	1.95	7.15	8.8	41.45	12.75	42.2	16.35	111.5	29	207.5	69	4.45	2.65	10.65	27.3	124.15	1.6	36.15	4.05	4.85	42.1	40.3	25	24.5	4.6	4	2.45	2.9	4.65	3.35	1.7	1.25	19.7	16.75	11.2	2.9	1.6	0	33.75	41.7	40.15	17.2
	0	M	34.9	4.2	60.75	9.05	3.9	1.25	4.9	4.25	63.6	14.15	51.65	12.45	125	30	185.5	128.5	14.6	8.9	35.45	102.8	111	1.9	56.9	11.45	3.45	6.75	16.35	29.85	34.45	1.25	2.4	4.2	3.15	0.75	1.2	1.85	1.25	4.3	8.45	17.5	6.3	1.6	0	5.25	22.7	67.35	38.2
	65.5	M	43.25	4.5	93.8	11.25	2.3	0.65	3.35	3.45	33.05	6	28.85	11.35	96	25	210	140.5	13.35	9.35	38.7	114.05	130.4	3.3	33.35	14.15	2.9	12.6	42.85	34.95	38.65	2.4	4.95	3.8	2	0.95	2.15	1.65	0.95	6.95	18.15	15.6	3.8	2.7	0	10.1	50.75	59.1	23.8
	74	W	44.55	8.95	84.25	11.55	4.1	1.7	5.1	5.35	84.85	25.45	72.15	20.4	143.5	40	194	57	2.2	1.45	5.85	16.7	121.1	8.9	72.9	2.9	4.45	24.05	30.25	23.9	24.5	3.9	3.9	2.85	3.4	3.55	2.9	1.85	1.8	13.9	14.3	12.35	4.75	6.1	1.3	21.85	38.65	48.45	25.1
	9	W	34.4	6.6	60.45	6.65	4.45	1.85	5.6	7.05	102.6	32.15	86.5	17.6	154.5	43	185.5	48	3.3	1.55	6	14	90.05	3.2	83.85	3.75	4.35	17.85	17.2	19.65	22.6	2.2	2	2	3.05	2.6	1.8	1.65	1.25	10.9	9.2	11.35	3.5	2.5	0.4	15.65	22.5	38.4	21.25
	0	M	33.1	3.4	58.85	5.6	1.95	0.55	2.95	2.55	45.05	8.9	38.05	9	96	22	171	120	12.25	6.25	36.9	104.95	87.05	1	37.05	10.95	1.75	5.65	19.8	27.2	29.6	0.65	2	2.45	2.8	0.55	1.15	1.4	1.5	3.3	10.25	15.35	4.1	0.35	0	3.7	21.4	47.35	25.95
	66	M	35.8	5.15	68.3	5.3	1.85	1.05	4.7	9.2	49.35	12.95	48.2	20.05	104.5	25	176	109	4.05	4.4	18.05	67.85	81.2	10.2	50.95	5.4	3.5	8.4	15.7	37.9	29.3	1.7	0	2.05	4.5	1.55	1.1	2.05	1.8	6.65	6.75	18.35	6.35	7.1	1	1.9	16.1	55.35	27.6
	25	M	30.2	5.8	54.05	8.6	6.45	3	8.35	11.2	88.5	28.1	74.75	22.35	141	44	183	96.5	9.4	6.9	19.65	49.65	93.15	5.7	79.55	8.85	6.7	9.65	16.1	22.8	26.1	1.9	2.6	3.35	5.05	1.65	1.7	1.85	1.9	6.15	8	12.15	4.35	3.6	0.65	8	22.5	51.2	33.35
	229.5	M	50.7	7.8	73.7	8.2	6.65	2	6.9	5.4	106.15	27.3	86.95	11.95	186	44.5	225	94	11	5.65	23.95	64.5	104.45	13.6	78.25	7.3	4.2	13.8	18.05	30.3	30.45	1.95	1.85	3.05	2.3	2.95	1.5	2	1.05	12.55	10.05	18.3	5	8.3	1.05	5.6	20.9	63.6	30.25
	32	M	41.05	6.4	80.4	7.4	5.35	2.1	7.9	10.4	81.1	20.9	71.45	19.3	144	35.5	204.5	85.5	6.25	3.95	16.55	46.3	120.05	5	65.9	6.05	5.4	12.4	24.8	36	25.75	1.7	2.45	2.9	3.6	1.75	1.9	2.2	2.15	7.8	11.3	17.65	3.35	3.2	0	8.05	26.65	71.3	23.8
	83.5	M	51.05	9.8	89.1	9.9	3.95	2.05	6.45	9.8	69.85	21.9	59.95	21.2	135	38	190	62	3.35	2.25	7.7	17.7	124	10.9	62.7	4.6	5.05	25.8	28.4	26.25	25.2	3.55	3	2.3	2.8	3.9	2.95	2.1	1.65	16.55	15.1	14.4	3.7	6.8	0.4	20.75	31.5	55.7	22.25
	75.5	M	49.75	8	82	8.2	5.45	2.15	7.15	8.3	105.65	26.95	85.25	22.3	178.5	46.5	230.5	101.5	10.05	6.65	23.85	63.95	113.4	10.2	86.75	11.95	5.9	19.6	28.05	29.7	29.85	2.9	2.75	2.4	2.85	3.1	2.55	2.05	1.75	14.5	14.9	17.05	5.25	7.7	0.95	13.35	30.65	56.9	28
	79.5	W	50	9.05	86.2	8.55	4.6	1.8	5.75	6.6	113	33	96.5	25.95	182.5	50.5	237	74.5	4.7	2.9	11.3	33.2	114.4	10.9	90.5	5.75	4.6	18.6	28.9	31.25	31.65	2.4	2.85	2.6	3.2	3.1	2.9	2.25	1.7	12.3	15.45	16.95	6.15	6.3	0.8	13.15	29.25	55.65	31.55
	130.5	W	56.15	10.05	102	12.15	5.85	2.25	7.5	10.65	77.4	21.75	64.75	19.55	156	38	218	95	6.35	3.35	16.45	51.3	143.25	7.8	70.8	6.95	5.65	29.65	32.3	27.85	23.6	4.1	3.65	3	2.85	3.85	2.85	2.1	1.3	17.95	15.75	14.85	3.4	5.5	0.5	25.25	36.95	53.6	26.35
	200.5	W	43.05	7.75	74.95	10.25	6.8	2.5	8.5	11.05	93.85	23.85	76.6	21.5	163	41	204.5	89.5	6.55	3.7	14.45	40.85	106.75	16	82.05	6.45	6.65	18.9	24	25.05	20.05	3.4	2.85	2.8	3.75	3.3	1.8	1.6	1.5	14.35	11.1	12.55	4.05	10.4	3.05	12.3	30.7	49.1	24.7
	54.5	W	41.8	7.25	89.8	12.5	7.35	2.7	9.1	8.9	93.6	24.65	85.4	24.6	167.5	48	255	129.5	16.4	9.7	34.45	83	111.5	8.3	79.35	14.2	6.55	22.25	36.9	24.6	30	3.9	4.7	2.9	3.9	2.7	3	1.45	1.45	12	14.5	10.5	4.05	6	0.8	15.8	38.7	41.2	26.5
	0	M	37.15	5.15	78.95	8.65	3.65	1.65	6.95	13.15	25.95	6.55	25.15	7.9	78	19	84	84	6.05	4.45	18	49.25	118.55	1.1	25.95	5.85	3.7	11.35	29.8	33.85	31.95	1.7	3.45	3.6	2.95	1	2	1.95	1.9	5.7	12.8	16.25	2.85	0.9	0	10	34.5	64.85	23
	12	M	40.1	6.4	80.55	6.2	2.25	0.95	4	5.95	29.15	8.8	30.6	13.05	82	22	162	80	5.2	3.45	17.8	52.75	125.55	1.5	29.5	7.25	2.95	13	29.85	33.6	25.4	1.3	2.15	2.3	2.5	1.35	2.15	2.1	1.95	7	13.85	17.2	2.6	1.1	0	11.05	34.65	64.5	25
	69	M	46.05	8.4	84.3	8.25	2.45	1.5	5.5	9.7	18.7	6.45	21.1	14.2	79.5	20.5	150	50.5	1.8	1.5	5.8	14.65	117.55	9.6	25.25	3.35	4.5	24.35	26.2	27.75	28.15	3.65	2.2	1.9	3.2	3.55	2.35	2.3	2	14.45	12.8	14.4	7.05	7	1	19	30.25	55.7	31.1
	61.5	M	59.8	9.7	107.1	8.15	2.9	1.35	4.85	6.45	49.45	13.95	45.45	16.5	126.5	32	209.5	83	5.3	4.65	17.95	55.1	145.15	7.4	45.7	8.05	4.2	23.65	39.35	34.35	32.4	2.45	2.75	2.2	2.8	3	3.6	2.45	1.95	14.35	20.2	19.4	5.95	4.5	0.7	19.35	43	61.95	30.1
	215	M	48.85	6.8	72.75	8	2.6	0.65	2.75	2.65	59.95	13.35	46.7	9.25	135	30	185.5	88.5	11.05	5.3	22	66.1	107.6	11.3	46.6	8.25	2.35	15.65	14.6	27.7	32.95	2.35	2.2	2.65	2.35	2.65	1.55	1.7	1.95	13.85	12.95	17.35	5.6	7.8	2.3	8.8	27.6	56.25	27.05
	31.5	W	60.1	10.2	112.95	12.35	6.95	2.85	8.9	12	60.35	17.45	53.15	18.65	138.5	38.5	220	101.5	7.9	5.35	18.15	54.25	158.4	6.2	52.5	7.55	7.2	24.3	39.95	34.95	25.7	3.05	4.2	3.45	4.5	3.1	3.3	2.5	1.7	13.75	19.5	18.45	4.7	4	0.6	20.15	47.05	60.95	30.15
	82	W	61.4	10.4	117.3	17.05	7.75	2.8	8.55	7.8	95.2	26.65	81.05	25.05	184	50	269.5	126.5	14.2	8.75	29.55	79	29.8	2.7	82.95	12.1	6.45	31.8	45.1	29.6	35.2	5.15	6.4	3.8	3.15	3.45	3.85	2.15	1.75	17.5	21.95	15.3	4.7	2.7	0	29.8	51.2	52.85	33.6
	190.5	W	44	7.55	87.2	13.4	4.75	1.85	6.9	9.5	40.95	10.95	37.95	15.35	105.5	26.5	178	92	6.9	4.35	17.65	46.9	120.85	12.3	42.55	6.45	5.15	22.8	30.35	28	22.1	4.75	3.95	3.45	4.05	3.1	2.1	1.7	1.45	13.95	12.9	13	3.85	8.4	1.7	16.3	35.3	53.35	23.85
	4	W	30	6	59.5	7.45	6.75	2.7	8.15	10.05	82.3	27.25	75.75	20.4	140	40.5	188.5	89	8.4	3.85	17.75	48.45	95.9	1.3	69.15	7.1	5.75	9.25	15.55	28.5	22.55	1.25	2	3.6	3.95	1.45	1.55	2.35	1.95	4.85	7.15	14.7	4.2	1.1	#NULL!	7.4	19.3	57.75	29.6
	10	W	35.55	6.05	73.45	8.5	5.15	2	7.35	9.7	84	21.35	72.95	19.9	144	34	205.5	76.5	5.05	3.2	12.5	34.2	98.25	2	67.8	5.05	5.15	11.7	26.4	28.25	27.45	1.75	3.15	3	2.6	1.6	2.05	1.9	1.8	6.35	11.7	13.7	2.5	1.8	0	8.5	29.3	50.6	18.8
	69	W	53.8	9.35	109.65	9.1	5.2	2	7.15	9.3	59.95	16.15	54.9	18.55	130.5	31	209.5	74	3.5	1.85	10.05	31.5	136.8	7.4	52.15	4.45	5.7	29.6	36.95	31.55	24.4	3.3	2.7	2.1	3.1	3.7	2.75	2	1.4	16.5	15.95	14.9	2.85	5.5	0	22.55	40.2	53.4	15.85
	195.5	M	44.25	7.55	68.7	7.65	5.85	2.05	6.5	6.55	78.8	21.6	64.55	12.75	147.5	38	193	77.5	8.5	5.2	18.4	47.7	100.4	9.4	57.3	6.75	4.3	12.85	18.9	31.65	30.9	2	1.9	3.05	2.7	2.85	1.55	2.2	2.35	11.5	9.8	18.35	4.85	6.9	0.45	5	21.6	62.75	31.05
	13.5	M	39.15	8.05	77.85	9.05	2.4	1.45	4.2	5.6	23.65	8.5	24.65	12.8	76.5	24	153	71	4	5.15	14.5	41.85	122.6	3	26.4	6	3.35	10	14.25	32.5	30.95	1.75	2.8	3.3	3.75	1.35	2.1	2.55	1.95	5.8	12.1	16.6	5.8	2.2	0	7.75	30.2	63.45	36.3
	68.5	M	66.4	12.55	111.6	7	1	0.7	2.45	5.2	30.45	10.75	31	16.2	110	30	190.5	82	3.15	3.35	14.65	53.85	159.65	9	34.75	6.75	2.25	33.7	35.6	30.65	27.7	3.1	1.9	1.4	2.8	5.25	3.4	2.5	2.05	20.95	19.75	18.5	5.35	6.4	0.8	30.85	42.25	60.85	31.75
	0	M	31	5	62.1	7.6	6.45	2.4	7.4	8.4	45.9	12.9	38.2	11.8	104.5	29.5	160.5	116.5	9.8	6.05	25.5	84.55	92.6	1.4	44.6	9.25	6.45	7.35	20.75	29.9	19.6	1.3	2.9	3.85	3.5	0.9	1.55	2.65	0.75	3.95	9.65	15.3	1.75	1	0	5.8	27.8	54.45	25.7
	3	W	33.9	3.5	66.9	8.25	2.8	0.8	4.05	6.9	45	9.1	39.15	16.2	97	23	167.5	112.5	10.3	5.95	25.15	79.9	109	0.9	41.1	9.5	3.3	8.2	23.15	29.5	24.85	1.4	2.85	3.3	4.35	0.65	1.2	1.45	1.4	4.6	10.85	15.05	2.9	0.9	0	6.75	27.9	58.1	24.75
	5	W	32.2	6.75	65.7	8.9	7.8	3.3	9.6	11.2	66.15	22.15	61.6	18.9	133	40	197.5	101	10.15	5.7	21	56	100.65	3.7	57.4	8.05	6.55	13.55	17.85	29.55	32.2	2.2	2.5	3.8	5.2	2.35	1.6	2.2	2.85	7.55	7.9	14.25	7.5	2.8	0.95	10.2	22.65	62.6	35.65
	12	W	30.45	4.8	60.2	9.55	5.25	2.25	8.1	11.65	45.65	11.75	40.35	15.9	95.5	24	152.5	87	8	5.3	20	50.1	89.95	3	45.95	9.4	6.2	10.8	22.1	22.9	22.2	2.2	3.5	3.35	2.9	1.2	1.65	1.55	1.8	6.15	10.25	11.45	2.4	2.2	0	9	26.75	47.65	19.05
	91	W	61.3	12.8	119.65	9.85	3.85	2	6.2	9.85	49.55	17.6	49.1	17.45	124.5	40.5	215	69.5	3.5	2.3	9.5	28.75	155.7	7.6	47.35	4.2	4.7	31.5	40.3	35.3	27.75	3	3.1	2.55	3.8	4.6	3.75	2.95	2.1	16.35	18.55	17.75	5.05	5	0.65	23.25	44.2	59.8	28.5
	29.5	W	57.8	9.65	110.3	11.6	5.45	2.1	6.8	6.2	75.15	22.15	66.95	16.95	202.5	44.5	243	104.5	11.7	7.95	27.05	68	152.45	5.1	62.3	10.9	5.15	28.35	37.95	32.75	29.8	3.45	3.85	3.25	2.7	3.4	3.05	2.3	1.6	15.6	18.45	17.35	4	3.9	0	24.55	42.05	59.35	31.85
	86.5	W	48.85	7.95	94.05	11.25	8.55	2.7	8.55	7.3	80.05	20.65	64.65	17.9	157	40	221	109	8.75	5.65	20.85	68.55	140.1	3.2	71	6.8	6.75	20.75	34.6	30.6	24.05	2.9	4.05	3.4	2.55	2.3	2.65	2.1	1.15	11.45	16.45	15.85	3.25	2.3	0	17.4	39.2	57.6	26.85
	196	W	46	8.15	90.15	14.3	6.75	2.4	8.3	10.2	62.15	17.25	56.25	17.55	140	36.5	215.5	120.5	11.45	6.95	26.2	72.5	125.05	11.8	59.2	8.7	6	26.05	31.15	27.55	23.35	5.3	4.65	3.7	4.35	3.6	2.2	1.7	1.35	15.9	13.15	12.9	3.6	8.7	1.4	19.5	36.7	53.1	28.05
	48	M	55.7	11	101.4	10.5	9.2	3.2	9.6	8.4	108.5	31.2	88.2	15.1	193	52	264	109	14.5	7.3	27.3	70.6	137.6	0	76	9.5	6.1	30.3	32	28.7	35.2	3.5	3.4	2.9	3.2	4.3	3.1	2.3	2.2	17.6	15.7	15.5	4.6	#NULL!	0.8	25.4	36.3	54.1	31.2
	4	W	55.1	15.05	107.2	4.3	1.55	0.85	2.15	4.4	43.5	17.25	40.35	8.9	107.5	38.5	179.5	46	2.2	1.9	6.35	23.9	155.45	0	41.75	3.75	2.95	42.45	32.2	24.6	20.85	2.1	1.5	0.85	3.4	7.35	4	2.55	1.95	21.05	16.45	13.45	3.35	#NULL!	#NULL!	44.85	41.7	52.2	23.9
	9.5	M	38.9	8.85	79.95	4.55	4	1.7	4.4	3.55	81.65	29.2	71	10	139.5	44	195	75.5	5.8	4.55	17	54.05	113.6	3.08	64.9	6.5	3.2	13.8	25.6	29.35	20.95	1.15	1.65	1.6	2.05	2.35	2.75	2.6	1.45	7.55	11.4	14.3	2.7	#NULL!	#NULL!	10.7	28.75	55.2	28.2
	16.5	M	37.8	8.6	78.5	6.95	3.6	1.65	4.95	6.5	53.6	18.6	49.9	12.95	105.5	30	163.5	58.5	3.25	2.25	9.25	29.25	112.65	0	48.3	4.8	5	18.95	25.25	25.9	22.45	2.05	2.3	2.1	2.55	2.9	2.55	2.2	1.8	9.45	10.85	12.75	3.3	#NULL!	#NULL!	16.25	30.3	48.85	24.35
	12	M	35.8	8.85	80.5	5.15	2.25	1	2.8	2.3	51.75	19.35	48.6	10.35	106	34	180	72.5	5.85	4.25	16.95	53.55	110	3.04	44.25	6.9	2.15	17.95	29.15	26.7	24.9	1.65	1.95	1.55	1.75	2.9	2.9	2.25	1.6	8.95	12.1	11.65	3.05	#NULL!	#NULL!	14.1	31.95	47.6	33.55
	19	W	66.7625	16.3375	139.975	7.075	2.5125	1.125	3.625	6.375	50.8125	16.7375	47.75	11.525	135.625	36.875	228	63	3.9125	2.3625	10.125	32.9625	159.675	2.0575	39.8375	3.675	2.625	57.9375	41.375	27.9125	19.3875	3.325	2.05	1.2375	3.35	8.2875	4.1875	2.3375	1.4125	28.0125	18.9875	13.5875	3.2	1.595	#NULL!	49.9125	40.6125	45.4875	22.7625
	6	M	39.35	9.8	88.5	6.4	3.35	1.4	3.9	4.5	61.5	22.9	58.45	11.2	125	40.5	197	63	5.6	3.7	13.25	38.05	108.8	0	53.7	7.95	4.05	24	33.55	25.25	27.05	2.2	2.3	1.7	3.2	3.35	3.9	2.25	2.05	10.85	14.5	11.6	5.2	#NULL!	#NULL!	19.7	32.85	47.2	32.4
	4	W	55.1	15.05	107.2	4.3	1.55	0.85	2.15	4.4	43.5	17.25	40.35	8.9	107.5	38.5	179.5	46	2.2	1.9	6.35	23.9	155.45	0	41.75	3.75	2.95	42.45	32.2	24.6	20.85	2.1	1.5	0.85	3.4	7.35	4	2.55	1.95	21.05	16.45	13.45	3.35	#NULL!	#NULL!	44.85	41.7	52.2	23.9
	4	W	55.1	15.05	107.2	4.3	1.55	0.85	2.15	4.4	43.5	17.25	40.35	8.9	107.5	38.5	179.5	46	2.2	1.9	6.35	23.9	155.45	0	41.75	3.75	2.95	42.45	32.2	24.6	20.85	2.1	1.5	0.85	3.4	7.35	4	2.55	1.95	21.05	16.45	13.45	3.35	#NULL!	#NULL!	44.85	41.7	52.2	23.9
	4	W	55.1	15.05	107.2	4.3	1.55	0.85	2.15	4.4	43.5	17.25	40.35	8.9	107.5	38.5	179.5	46	2.2	1.9	6.35	23.9	155.45	0	41.75	3.75	2.95	42.45	32.2	24.6	20.85	2.1	1.5	0.85	3.4	7.35	4	2.55	1.95	21.05	16.45	13.45	3.35	#NULL!	#NULL!	44.85	41.7	52.2	23.9
	CE: cholesterol ester, FC: unesterified cholesterol, TG: triglycerides, PL: phospholipids, ApoB: Apolipoprotein B-100 , ApoA1: Apolipoprotein A1, Apo
[truncated: 33 more columns]
